# Supplementary material for: Allosteric inhibition of PPM1D serine/threonine phosphatase via an altered conformational state
Source: Nat Commun. 2022 Jun 30;13:3778. doi: 10.1038/s41467-022-30463-9 (PMC9246869; doi:10.1038/s41467-022-30463-9)
Supplement: Supplementary file 6 — Supplementary Data 2 [file 41467_2022_30463_MOESM6_ESM.xlsx]

## Sheet: Table of Contents
Allosteric inhibition of PPM1D serine/threonine phosphatase via an altered conformational state
Supplementary data tables for all HDX-MS experiments
Figure 4: PPM1D Exists in Multiple Conformational States Reflected by Movement of the Flap Domain.
(A,B) HDX-MS measurements of deuterium uptake for PPM1D1-420 over time with fractional uptake from selected peptides at 10 s exposure mapped onto the homology model.
(D) Relative differences in deuterium uptake between PPM1DΔflap compared to PPM1D1-420.
(E) Relative differences in deuterium uptake between PPM1DΔhinge compared to PPM1D1-420.
(F) Selected peptides from figures 4D and 4E used to map deuterium uptake differences onto PPM1D model
Figure 5: GSK2830371 Binding Alters the Conformational Sampling of PPM1D Mediated by the Flap Domain
(A) Relative differences in deuterium uptake between PPM1D1-420 in +/- GSK2830371
Figure 6: The Hinge, Not the Flap, Mediates GSK2830371 Binding
(B) Relative differences in deuterium uptake between PPM1DΔflap +/- GSK2830371
Figure 7: GSK2830371 Binding Induces Conformational Changes in PPM1D1-420 ,
(D) Relative differences in deuterium uptake between PPM1D1-420 and PPM1D1-400 and between PPM1D1-420 and PPM1D1-377
Supplementary Figure 5
(F) Relative differences in deuterium uptake between PPM1DΔhinge +/- GSK2830371
Supplementary Figure 6
(B) HDX-MS of PPM1DΔ39-95 compared to PPM1D1-420.
MS files associated with these experiments, including protein sequences, methods, instrument parameters and analysis files have been uploaded to the UCSD MassIVE Data Repository and can be accessed here ftp://massive.ucsd.edu/MSV000088711/
gray bars within peptide list indicate regions with no peptide coverage in the experiment
	yellow box in EX1 column indicates peptides where peak-widening and/or bimodal distributions were observed
Calculations for significant differences based on Figure 5A:
Pooled SD PPM1D+DMSO = 0.0835 Da			Pooled SD PPM1D+GSK2830371 = 0.1037
SEM∆HX = 0.0941
|CI∆HX| = 0.405 Da

## Sheet: Figure 4A 4B
				Fractional Deuterium Uptake (%)						Peptides used to map fractional deuterium uptake onto PPM1D model in Figure 4B
				PPM1D(1-420) + DMSO						PPM1D(1-420) + DMSO
EX1	Sequence	Start	End	10 s	1 min	10 min	1 h	4 h		10 s	10 s		Peptide Coverage Map:
	YSLGVSV	5	11	0.0459	0.068	0.2052	0.4226	0.5338		0.0459	0.0459
	YSLGVSVF	5	12	0.0363	0.06	0.1749	0.358	0.4577
	FSDQGGRKYMED	12	23	0.3577	0.4581	0.5323	0.5608	0.573		0.3577	0.3577
	SDQGGRKYMED	13	23	0.3624	0.4798	0.5726	0.5862	0.6114
	IVVEPEPTA	27	35	0.3639	0.4212	0.5269	0.617	0.6492
	IVVEPEPTAEEKPSPRRS	27	44	0.5641	0.6007	0.657	0.7008	0.7293		0.5641	0.5641
	IVVEPEPTAEEKPSPRRSLSQPLPPRPSPAALPGGEVSGKGPAVA	27	71	0.6053	0.615	0.6409	0.6632	0.6684
	LSQPLPPRPSPAALPGGEVSGKGPAVA	45	71	0.6943	0.6886	0.702	0.6987	0.6981		0.6943	0.6943
	AREARDPLPDAGASPAPSRC	72	91	0.6221	0.6216	0.6303	0.6283	0.6267		0.6221	0.6221
	ARDPLPDAGASPAPSRC	75	91	0.602	0.6083	0.6135	0.6115	0.6129
	CRRRSSVAF	92	100	0.1756	0.207	0.2283	0.2406	0.2848		0.1756	0.1756
	FAVCDGHGGRE	101	111	0.1853	0.2274	0.2777	0.2898	0.3329
	FAVCDGHGGREAAQ	101	114	0.1718	0.2537	0.3503	0.3938	0.4214		0.1718	0.1718
	FAVCDGHGGREAAQF	101	115	0.145	0.2278	0.3394	0.3879	0.4168
	AVCDGHGGREAAQ	102	114	0.1807	0.2725	0.3659	0.4101	0.4372
	AVCDGHGGREAAQF	102	115	0.1471	0.2277	0.3393	0.392	0.4184
	VCDGHGGREAAQ	103	114	0.1876	0.2824	0.3863	0.4312	0.4616
	FAREHL	115	120	0.0235	0.0667	0.2109	0.3311	0.3901
	FAREHLWG	115	122	0.0189	0.0535	0.2082	0.3276	0.4044
	FAREHLWGF	115	123	0.0144	0.0446	0.1826	0.3006	0.3705		0.0144	0.0144
	AREHLWG	116	122	0.0199	0.0456	0.1663	0.2654	0.3563
	AREHLWGF	116	123	0.0156	0.038	0.1575	0.2605	0.3268
	FIKKQKGFTSSEPAKVCA	123	140	0.2004	0.2556	0.3182	0.3786	0.4541
	FIKKQKGFTSSEPAKVCAA	123	141	0.1791	0.2309	0.2904	0.3479	0.4222
	IKKQKGFTSSEPAKVCA	124	140	0.2292	0.2861	0.3548	0.4239	0.4974		0.2292	0.2292
	IKKQKGFTSSEPAKVCAA	124	141	0.2041	0.2592	0.3226	0.3848	0.4585
	AIRKGFLAC	141	149	0.0169	0.0226	0.0266	0.0504	0.1163		0.0169	0.0169
	IRKGFLAC	142	149	0.0168	0.0164	0.0247	0.0485	0.1202
	WKKLAEWPKTMTGL	154	167	0.4834	0.5931	0.6362	0.6445	0.6472
	AMWKKLAEWPKTMTGLPSTSGTTASV	152	177	0.3629	0.4795	0.5518	0.5959	0.6146		0.3629	0.3629
	WKKLAEWPKTMTGLPSTSGTTASV	154	177	0.3697	0.4649	0.5246	0.5536	0.5688
	VVIIRG	177	182	0.1794	0.2051	0.2009	0.1993	0.1999
	VVIIRGMKM	177	185	0.1723	0.1849	0.1904	0.1917	0.2085		0.1723	0.1723
	IIRGMKM	179	185	0.245	0.2607	0.2685	0.2711	0.2941
	YVAHVGDSG	186	194	0.1821	0.2634	0.3296	0.3928	0.4366		0.1821	0.1821					0-10%	10-20%	20-30%	30-40%	40-50%	50-60%	>60%
	YVAHVGDSGVVL	186	197	0.081	0.1375	0.2244	0.2892	0.3297
	YVAHVGDSGVVLG	186	198	0.0877	0.1415	0.2216	0.286	0.3321
	YVAHVGDSGVVLGIQDDPKDDF	186	207	0.0814	0.1586	0.2324	0.2752	0.3175
	VVLGIQDDPKDDF	195	207	0.0864	0.179	0.2377	0.2506	0.2876		0.0864	0.0864
	GIQDDPKDDF	198	207	0.1221	0.2611	0.34	0.3518	0.3871
	DDPKDDF	201	207	0.1117	0.2394	0.2943	0.3016	0.3428
	VEVTQDHKPELPKE	211	224	0.4074	0.4816	0.5331	0.5463	0.5489
	EVTQDHKPELPKER	212	225	0.4254	0.485	0.5054	0.5086	0.515
	VEVTQDHKPELPKERERIEGLGGSVM	211	236	0.4675	0.5273	0.565	0.5779	0.5795		0.4675	0.4675
	RVVWKRPRLTHNGPVRRSTV	243	262	0.3853	0.4067	0.413	0.4179	0.4355		0.3853	0.3853
	RVVWKRPRLTHNGPVRRSTVIDQIPFL	243	269	0.4506	0.4875	0.4903	0.5119	0.5101					gray bars within peptide list indicate regions with no peptide coverage in the experiment
	LTHNGPVRRSTVIDQIPFL	251	269	0.4853	0.5085	0.5134	0.5286	0.528
	IDQIPFL	263	269	0.4968	0.5744	0.6007	0.6097	0.6144		0.4968	0.4968
	FLAVARALGDL	268	278	0.5297	0.5961	0.6332	0.6492	0.6623
	AVARALGDL	270	278	0.3948	0.5551	0.6196	0.6523	0.6655		0.3948	0.3948
	WSYDF	279	283	0.3645	0.4293	0.4588	0.4754	0.4792		0.3645	0.3645
	FFSGEF	283	288	0.3126	0.4083	0.4542	0.4679	0.475
	FSGEF	284	288	0.3317	0.4382	0.4898	0.5077	0.5105		0.3317	0.3317
	FVVSPEPDTSV	288	298	0.2577	0.435	0.562	0.6241	0.6467
	VVSPEPDTSV	289	298	0.2482	0.414	0.5479	0.6171	0.6425		0.2482	0.2482
	FVVSPEPDTSVHTLDPQKHKYIIL	288	311	0.1061	0.1838	0.2499	0.2866	0.3073
	VVSPEPDTSVHTLDPQKHKYIIL	289	311	0.1012	0.1689	0.2353	0.2732	0.2942
	SPEPDTSVHTLDPQKHKYIIL	291	311	0.1018	0.1695	0.2385	0.2783	0.3015
	PDTSVHTLDPQKHKYIIL	294	311	0.0794	0.1437	0.2087	0.2517	0.2803
	HTLDPQKHKYIIL	299	311	0.0179	0.044	0.0895	0.1154	0.1299		0.0179	0.0179
	HTLDPQKHKYIILGSDGL	299	316	0.0205	0.0477	0.1012	0.1344	0.1537
	IILGSDGL	309	316	0.0334	0.0555	0.1217	0.1544	0.1763
	IILGSDGLW	309	317	0.0214	0.0391	0.0826	0.106	0.1273
	GSDGLW	312	317	0.0209	0.0437	0.1223	0.1623	0.1735		0.0209	0.0209
	WNMIPPQDA	317	325	0.1291	0.1708	0.2195	0.2344	0.2617
	WNMIPPQDAIS	317	327	0.1023	0.1346	0.1736	0.202	0.2665
	WNMIPPQDAISM	317	328	0.0816	0.1144	0.1313	0.1628	0.2263
	NMIPPQDAISM	318	328	0.1057	0.1392	0.1663	0.1991	0.2651		0.1057	0.1057
	MCQDQEEKKYLMGEHGQSC	328	346	0.3954	0.495	0.5305	0.5341	0.5414
	CQDQEEKKYLMGEHGQSC	329	346	0.4219	0.5209	0.556	0.5552	0.5566		0.4219	0.4219
	LRADNTSA	363	370	0.1902	0.2791	0.3612	0.3935	0.3958		0.1902	0.1902
	IVICISPEVDNQGNF	371	385	0.3265	0.3571	0.3623	0.3879	0.4238		0.3265	0.3265
	IVICISPEVDNQGNFTNE	371	388	0.3748	0.4032	0.3908	0.4398	0.462
	ISPEVDNQGNF	375	385	0.5271	0.5784	0.581	0.592	0.5975
	YLNLTDSPSYNSQETC	392	407	0.5084	0.5694	0.59	0.5705	0.6006		0.5084	0.5084
	TDSPSYNSQE	396	405	0.6201	0.6528	0.6458	0.6549	0.6611
	TDSPSYNSQETC	396	407	0.6353	0.6433	0.664	0.6592	0.6532
	NSQETC	402	407	0.5913	0.5975	0.6026	0.6061	0.6384
	VMTPSPCSTPPVK	408	420	0.6211	0.6753	0.6888	0.6884	0.6906		0.6211	0.6211

## Sheet: Figure 4D
				Deuterium Uptake (Da)											Deuterium Uptake SD (Da)											Relative Uptake Difference (Da)
				PPM1DDflap					PPM1D(1-420)						PPM1DDflap					PPM1D(1-420)						D[PPM1D∆flap] - D[PPM1D(1-420)]
EX1	Sequence	Start	End	10 s	1 min	10 min	1 h	4 h	10 s	1 min	10 min	1 h	4 h		10 s	1 min	10 min	1 h	4 h	10 s	1 min	10 min	1 h	4 h		10 s	1 min	10 min	1 h	4 h			Peptide Coverage Map:
	YSLGV	5	9	0.110516	0.185643	0.598411	1.50397	2.00585	0.173714	0.284609	0.927235	1.61035	1.99666		0.013264	0.013264	0.013264	0.013264	0.013264			0.000512				-0.0632	-0.099	-0.3288	-0.1064	0.0092
	YSLGVSV	5	11	0.139735	0.269951	0.808026	2.27313	3.05042	0.231248	0.411753	1.31978	2.5827	3.09266		0.002627	0.002627	0.002627	0.002627	0.002627			0.025797				-0.0915	-0.1418	-0.5118	-0.3096	-0.0422
	YSLGVSVF	5	12	0.07861	0.217483	0.720776	2.1188	2.97923	0.136966	0.412605	1.24304	2.42132	3.01785		0.007858	0.007858	0.007858	0.007858	0.007858			0.012966				-0.0584	-0.1951	-0.5223	-0.3025	-0.0386
	FSDQGGRKYMED	12	23	4.89768	5.72273	6.15038	6.16558	6.18176	3.94859	5.15145	5.94702	6.09172	6.16621		0.048042	0.035149	0.03218	0.04677	0.036474			0.057476				0.9491	0.5713	0.2034	0.0739	0.0155
	SDQGGRKYME	13	22	4.50504	5.10093	5.37662	5.32874	5.33865	3.6688	4.61665	5.19821	5.30139	5.32878		0.061919	0.029289	0.037648	0.049136	0.041252			0.048941				0.8362	0.4843	0.1784	0.0274	0.0099
	SDQGGRKYMED	13	23	4.62273	5.42174	5.78691	5.77109	5.74933	3.78622	4.84336	5.58954	5.74431	5.78036		0.042574	0.04614	0.039365	0.050187	0.037126			0.035486				0.8365	0.5784	0.1974	0.0268	-0.031
	IVVEPEPTA	27	35	2.0217	2.49064	2.95233	3.1921	3.90214	1.87168	2.24374	2.88817	3.20584	3.51076		0.011759	0.011759	0.011759	0.011759	0.011759			0.010205				0.15	0.2469	0.0642	-0.0137	0.3914
	IVVEPEPTAEEKPSPRRS	27	44	7.07308	7.21399	8.14402	8.7116	9.06211	7.19741	7.69292	8.51556	9.08007	9.41474		0.048758	0.048758	0.048758	0.048758	0.048758			0.074662				-0.1243	-0.4789	-0.3715	-0.3685	-0.3526
	AREARDPLPDAGASPAPSRC	72	91	9.13311	8.8927	9.16217	8.94047	9.06859	8.9743	8.84563	9.03505	9.04345	9.08031		0.049184	0.034966	0.066515	0.043823	0.056776			0.062954				0.1588	0.0471	0.1271	-0.103	-0.0117
	ARDPLPDAGASPAPSRC	75	91	7.18316	6.99577	7.17964	6.80234	7.09007	7.06475	6.88091	7.09229	7.0991	7.09803		0.020304	0.03264	0.026304	0.016066	0.024864			0.043582				0.1184	0.1149	0.0874	-0.2968	-0.008
	FAVCDGHGGRE	101	111	2.68751	2.79901	2.98422	3.30087	3.44188	1.75445	2.26854	2.68732	2.88622	2.98624		0.032316	0.032316	0.032316	0.032316	0.032316			0.013673				0.9331	0.5305	0.2969	0.4146	0.4556
	FAVCDGHGGREAAQ	101	114	3.81766	4.55269	5.31463	5.4919	5.64893	2.19838	3.34826	4.70536	5.2085	5.45711		0.020628	0.021117	0.020083	0.020126	0.020424			0.062694				1.6193	1.2044	0.6093	0.2834	0.1918
	AVCDGHGGREAAQ	102	114	3.73834	4.34204	5.15393	5.29043	5.41651	2.15493	3.26701	4.48443	4.91132	5.23832		0.024001	0.024001	0.024001	0.024001	0.024001			0.051539				1.5834	1.075	0.6695	0.3791	0.1782
	AVCDGHGGREAAQF	102	115	3.16332	4.21524	5.01888	5.18043	5.33874	1.7482	2.75697	4.41871	4.84903	5.08934		0.016554	0.016554	0.016554	0.016554	0.016554			0.003523				1.4151	1.4583	0.6002	0.3314	0.2494
	VCDGHGGREAAQ	103	114	3.66629	4.3568	5.01014	5.15458	5.26978	2.08999	3.24547	4.43874	4.90216	5.1138		0.01987	0.01987	0.01987	0.01987	0.01987			0.024715				1.5763	1.1113	0.5714	0.2524	0.156
	VCDGHGGREAAQF	103	115	3.24976	4.15253	4.98951	5.1095	5.34216	1.64217	2.78598	4.28215	4.64651	4.9601		0.015756	0.015756	0.015756	0.015756	0.015756			0.030762				1.6076	1.3665	0.7074	0.463	0.3821
	CDGHGGREAAQ	104	114	3.34674	3.85689	4.52388	4.62932	4.7494	1.93348	2.9188	4.00554	4.39135	4.56006		0.01585	0.01585	0.01585	0.01585	0.01585			0.011982				1.4133	0.9381	0.5183	0.238	0.1893
	DGHGGREAAQ	105	114	3.61615	4.15088	4.72585	4.69856	4.71813	2.09924	3.14859	4.28427	4.47824	4.70803		0.014085	0.014085	0.014085	0.014085	0.014085			0.062642				1.5169	1.0023	0.4416	0.2203	0.0101
	DGHGGREAAQF	105	115	3.40053	4.41646	5.09814	4.99475	5.09627	1.91084	3.0211	4.53285	4.93718	5.05004		0.022434	0.08668	0.076723	0.092758	0.066853			0.107471				1.4897	1.3954	0.5653	0.0576	0.0462
	FAREHL	115	120	0.222493	0.68812	1.42837	1.73042	1.78769	0.110393	0.302959	1.02796	1.61134	1.80408		0.020325	0.013766	0.01166	0.013636	0.013906			0.027283				0.1121	0.3852	0.4004	0.1191	-0.0164
	FAREHLWGF	115	123	0.197889	0.657756	1.72438	2.43311	2.68555	0.091791	0.344463	1.31208	2.16697	2.5854		0.024036	0.020823	0.021079	0.021176	0.021209			0.05372				0.1061	0.3133	0.4123	0.2661	0.1001
	AREHLWGF	116	123	0.170071	0.40292	1.32011	2.04326	2.25743	0.065375	0.257628	1.03271	1.79015	2.20141		0.011983	0.024985	0.012846	0.012258	0.011253			0.043789				0.1047	0.1453	0.2874	0.2531	0.056
	HLWGF	119	123	0.144304	0.221493	0.67872	1.12154	1.30135	0.041823	0.180475	0.596204	0.977933	1.24089		0.009225	0.009225	0.009225	0.009225	0.009225			0.022231				0.1025	0.041	0.0825	0.1436	0.0605
	FIKKQKGFTSSEPAKVCA	123	140	3.58548	4.25369	5.30165	6.47834	7.45029	3.17733	4.03632	5.00406	6.09165	7.11033		0.046206	0.120453	0.059336	0.111212	0.047705			0.045817				0.4082	0.2174	0.2976	0.3867	0.34
	FIKKQKGFTSSEPAKVCAA	123	141	3.49594	4.13061	5.20438	6.41655	7.51765	3.04144	3.95369	4.91089	6.00006	7.09342		0.089642	0.090652	0.081699	0.083576	0.093951			0.10827				0.4545	0.1769	0.2935	0.4165	0.4242
	IKKQKGFTSSEPAKVCA	124	140	3.78016	4.43436	5.51738	6.64562	7.60305	3.35602	4.22773	5.17626	6.23751	7.25923		0.023919	0.023992	0.024469	0.025111	0.030394			0.059258				0.4241	0.2066	0.3411	0.4081	0.3438
	IKKQKGFTSSEPAKVCAA	124	141	3.63574	4.28944	5.35435	6.52546	7.52869	3.20418	4.08955	5.05364	6.08881	7.17242		0.018271	0.017009	0.022748	0.022341	0.021441			0.04204				0.4316	0.1999	0.3007	0.4367	0.3563
	AIRKGFLAC	141	149	0.152742	0.182599	0.500325	1.36366	2.26959	0.122068	0.154915	0.185546	0.406575	0.970849		0.004877	0.009179	0.006175	0.013565	0.030107			0.026003				0.0307	0.0277	0.3148	0.9571	1.2987
	IRKGFLAC	142	149	0.084607	0.149114	0.413752	1.31552	2.15968	0.08774	0.113861	0.151651	0.358198	0.907351		0.013894	0.011096	0.011096	0.015694	0.023336			0.013512				-0.0031	0.0353	0.2621	0.9573	1.2523
	ACHLAM	148	153	0.344997	1.19106	2.29791	2.29684	2.35341	0.114338	0.211598	0.795026	1.80294	2.19283		0.013676	0.013676	0.013676	0.013676	0.013676			0.045695				0.2307	0.9795	1.5029	0.4939	0.1606
	AMWKKLAEWPKTMTGL	152	167	8.42275	8.97477	9.37027	9.26502	9.36096	6.21582	8.16816	8.95697	9.34016	9.3826		0.00025	0.00025	0.00025	0.00025	0.00025			0.158942				2.2069	0.8066	0.4133	-0.0751	-0.0216
	WKKLAEWPKTMTGL	154	167	7.34927	7.22141	7.47393	7.37	7.38249	5.59933	6.90653	7.33125	7.41439	7.45544		0.024949	0.017065	0.022597	0.01475	0.015931			0.061738				1.7499	0.3149	0.1427	-0.0444	-0.0729
	VVIIRG	177	182	0.777051	0.853561	0.987191	0.976232	0.994345	0.866021	0.960196	0.964875	0.989726	0.988796		0.018119	0.018108	0.01796	0.018021	0.017959			0.018545				-0.089	-0.1066	0.0223	-0.0135	0.0055
	VVIIRGMKM	177	185	1.23473	1.27524	1.43445	1.4843	1.59692	1.24398	1.34015	1.38454	1.41534	1.63744		0.011301	0.011301	0.011301	0.011301	0.011301			0.010125				-0.0092	-0.0649	0.0499	0.069	-0.0405			gray bars within peptide listt indicate regions with no peptide coverage in the experiment
	VIIRGMKM	178	185						1.26709	1.33418	1.38522	1.4793	1.64933									0.00685
	IRGMK	180	184	0.66115	0.674394	0.906523	0.942166	1.02103	0.839477	0.788437	0.895318	0.886595	1.02201		0.0157	0.0157	0.0157	0.0157	0.0157			0.048829				-0.1783	-0.114	0.0112	0.0556	-0.001
	YVAHVGDSG	186	194	1.83819	2.45917	2.7482	3.23574	3.44145	1.3421	2.07534	2.58155	3.12128	3.39251		0.015119	0.015119	0.015119	0.015119	0.015119			0.012957				0.4961	0.3838	0.1667	0.1145	0.0489
	YVAHVGDSGVVLG	186	198	1.48953	2.02836	3.02859	3.75096	3.97434	1.0347	1.82892	2.87178	3.61317	4.02736		0.036337	0.020602	0.020974	0.020449	0.024429			0.038963				0.393	-0.2735	0.0427	0.1032	-0.1544
	VAHVGDSG	187	194	1.26984	1.52794	2.01099	2.43009	2.36279	0.876849	1.33063	1.7353	2.0891	2.39845		0.01015	0.01015	0.01015	0.01015	0.01015			0.018245				0.4548	0.1994	0.1568	0.1378	-0.053
	VVLGIQDDPKDDF	195	207	0.819916	1.78373	2.49535	2.60836	2.88688	0.768344	1.84783	2.47861	2.66415	3.12434		0.024879	0.024935	0.02257	0.022321	0.022341			0.049572				0.0516	-0.0641	0.0167	-0.0558	-0.2375
	LGIQDDPKDDF	197	207	0.568818	1.21127	1.76885	1.82823	2.03957	0.518438	1.25581	1.70229	1.78447	2.14441		0.015106	0.015106	0.015106	0.015106	0.015106			0.001764				0.0504	-0.0445	0.0666	0.0438	-0.1048
	GIQDDPKDDF	198	207	0.82382	1.84649	2.6457	2.71811	2.89173	0.847192	1.98814	2.62866	2.77455	3.02701		0.043803	0.043529	0.043628	0.043487	0.043491			0.03089				-0.0234	-0.1417	0.017	-0.0564	-0.1353
	QDDPKDD	200	206	0.66208	0.951666	1.18238	1.20942	1.2193	0.554666	1.06398	1.0928	1.11187	1.16511		0.01502	0.01502	0.01502	0.01502	0.01502			0.022776				0.1074	-0.1123	0.0896	0.0976	0.0542
	DDPKDDF	201	207	0.480017	0.995116	1.45772	1.46084	1.50441	0.412588	1.00912	1.36094	1.34837	1.47072		0.008046	0.008046	0.008046	0.008046	0.008046			0.01249				0.0674	-0.014	0.0968	0.1125	0.0337
	VRAVE	208	212	1.06053	1.06118	1.2384	1.73722	2.08964	1.05487	1.26195	2.01965	2.55976	2.74259		0.008797	0.008797	0.008797	0.008797	0.008797			0.040476				0.0057	-0.2008	-0.7812	-0.8225	-0.653
	VEVTQDHKPELPKE	211	224						4.58496	5.3877	5.99006	6.0303	6.05336									0.015229
	EVTQDHKPELPKERE	212	226						5.38036	6.23412	6.75606	6.82551	7.0164									0.052897
	EVTQDHKPELPKERERIEGLGGSVM	212	236						10.1068	10.9112	11.6419	11.7414	11.7993									0.030725
	VTQDHKPELPKERE	213	226						4.82822	5.27501	5.46553	5.49953	5.49637									0.060646
	TQDHKPELPKERERIEGLGGSVM	214	236						9.77421	10.3337	10.9212	10.9984	10.9477									0.020614
	RERIEGLGGSVM	225	236						6.15436	6.48816	6.74604	6.83866	6.86326									0.076602
	RIEGLGGSVM	227	236						5.28447	5.5129	5.68071	5.69217	5.77509									0.078448
	NKSGVN	237	242						2.1147	1.99503	2.07131	2.05768	2.00413									0.05783
	IDQIPFL	263	269						2.53098	2.62874	2.84977	2.77047	2.78771									0.022992
	IDQIPFLA	263	270						2.96336	3.09558	3.41021	3.33924	3.41525									0.024007
	AVARALGDL	270	278						3.56351	4.60615	5.00133	5.07026	5.12631									0.049226
	FFSGEF	283	288						1.75593	2.20523	2.39947	2.4318	2.45634									0.020648
	FSGEF	284	288						1.42721	1.83409	1.99108	2.00753	2.04139									0.011902
	FVVSPEPDTSV	288	298						1.79213	3.27107	4.30944	4.61102	4.7231									0.009466
	VVSPEPDTSV	289	298	2.57691	3.66846	4.29609	4.53262	4.52733	1.80275	3.0463	4.03939	4.42384	4.52552		0.000121	0.000121	0.000121	0.000121	0.000121			0.051092				0.7742	0.6222	0.2567	0.1088	0.0018
	VVSPEPDTSVHTLDPQKHKY	289	308	2.76858	3.90681	5.04416	5.6331	5.9508	2.01999	3.40475	4.71368	5.55276	5.95136		0.077042	0.096515	0.088109	0.097176	0.116628			0.0955				0.7486	0.5021	0.3305	0.0803	-0.0006
	SPEPDTSVHTLDPQKHKYIIL	291	311	2.15637	3.21865	4.15767	4.59194	4.8044	1.55362	2.72327	3.84896	4.52978	4.82781		0.020737	0.055452	0.03324	0.029021	0.019945			0.08634				0.6027	0.4954	0.3087	0.0622	-0.0234
	PDTSVHTLDPQKHKYIIL	294	311	1.55333	2.44498	3.28955	3.71048	3.96627	1.1116	2.09065	3.07331	3.61911	3.99124		0.132345	0.127028	0.134984	0.122198	0.116739			0.095103				0.4417	0.3543	0.2162	0.0914	-0.025
	DTSVHTLDPQKHKYIIL	295	311	1.44678	2.26674	3.07153	3.44673	3.60868	1.03088	2.08476	2.8991	3.38155	3.68091		0.020433	0.020433	0.020433	0.020433	0.020433			0.038833				0.4159	0.182	0.1724	0.0652	-0.0722
	IILGSDGL	309	316	0.455879	0.871055	1.19921	1.21936	1.33784	0.171562	0.405224	0.998335	1.20727	1.3935		0.009391	0.009391	0.009391	0.009391	0.009391			0.020648				0.2843	0.4658	0.2009	0.0121	-0.0557
	GSDGL	312	316	0.374758	0.81856	1.12301	1.13138	1.14588	0.143368	0.335292	0.890506	1.07957	1.11493		0.005326	0.005326	0.005326	0.005326	0.005326			0.026606				0.2314	0.4833	0.2325	0.0518	0.0309
	GSDGLW	312	317	0.251655	0.615746	0.857393	0.844536	0.875583	0.122621	0.259863	0.68914	0.848227	0.892348		0.006789	0.006789	0.006789	0.006789	0.006789			0.01869				0.129	0.3559	0.1683	-0.0037	-0.0168
	WNMIPPQD	317	324	0.688382	0.922026	1.27653	1.37274	1.56478	0.594864	0.862629	1.2044	1.28248	1.37723		0.011708	0.011708	0.011708	0.011708	0.011708			0.0128				0.0935	0.0594	0.0721	0.0903	0.1875
	WNMIPPQDA	317	325	0.821547	1.05759	1.39088	1.49731	1.70518	0.710374	0.989717	1.31577	1.37662	1.53623		0.021412	0.033426	0.04553	0.049905	0.048355			0.026479				0.1112	0.0679	0.0751	0.1207	0.1689
	WNMIPPQDAIS	317	327	0.848281	1.10338	1.42474	1.70234	2.2673	0.752908	1.03839	1.38593	1.62297	2.11921		0.02789	0.030754	0.028647	0.02983	0.037597			0.030706				0.1389	0.1729	0.1169	0.0668	0.14
	NMIPPQD	318	324	0.885271	1.2296	1.54846	1.55352	1.59294	0.746372	1.05671	1.4316	1.48669	1.45294		0.014914	0.014914	0.014914	0.014914	0.014914			0.02065				0.0915	0.0875	0.0422	0.0128	0.036
	NMIPPQDA	318	325	0.913174	1.18557	1.5125	1.54577	1.60976	0.821642	1.09805	1.47034	1.53297	1.57372		0.004716	0.004716	0.004716	0.004716	0.004716			0.027335				0.0954	0.065	0.0388	0.0794	0.1481
	NMIPPQDAIS	318	327	0.922823	1.20399	1.60316	1.83344	2.19758	0.840371	1.16389	1.53975	1.81219	2.13833		0.009723	0.009723	0.009723	0.009723	0.009723			0.009256				0.0825	0.0401	0.0634	0.0213	0.0593
	PPQDAIS	321	327	0.549455	0.798953	1.16985	1.39385	1.66364	0.514483	0.729914	0.975686	1.23182	1.46384		0.01038	0.01038	0.01038	0.01038	0.01038			0.002072				0.035	0.069	0.1942	0.162	0.1998
	MCQDQE	328	333	0.658104	1.63229	2.1145	2.53102	2.61356	0.455759	1.24681	1.97342	2.34664	2.55486		0.008693	0.008693	0.008693	0.008693	0.008693			0.021102				0.2023	0.3855	0.1411	0.1844	0.0587
	MCQDQEEKKYLMGEHGQSC	328	346	8.35682	9.3098	10.0122	9.94135	9.98245	7.28346	8.89131	9.45863	9.50294	9.70287		0.02934	0.041695	0.053422	0.034557	0.037149			0.084512				1.0734	0.4185	0.5536	0.4384	0.2796
	CQDQEEKKYLMGEHGQSC	329	346	8.26411	9.11371	9.65739	9.58391	9.5477	7.28333	8.89973	9.25424	9.40066	9.32957		0.037114	0.036105	0.105787	0.037818	0.035329			0.170556				0.9808	0.214	0.4032	0.1833	0.2181
	EKKYLMGEHGQSC	334	346	5.94484	5.7555	6.00381	5.90723	5.85576	5.43382	5.73376	5.85772	5.83781	5.88216		0.025825	0.025825	0.025825	0.025825	0.025825			0.014145				0.4467	0.0217	0.1461	0.0694	0.0306
	LVNRALGRW	350	358	0.843041	1.55992	2.52629	2.83279	3.27921	0.374623	0.775832	2.00939	2.60029	2.87624		0.006347	0.006347	0.006347	0.006347	0.006347			0.041938				0.4684	0.7841	0.5169	0.2325	0.403
	VNRALGRWRQRM	351	362	3.3505	4.19659	5.10498	5.36261	5.69145	1.5578	3.09728	4.52081	5.12139	5.37952		0.031398	0.031398	0.031398	0.031398	0.031398			0.065063				1.7927	1.0993	0.5842	0.2412	0.3119
	NRALGRWRQRM	352	362	3.24752	4.09642	5.04217	5.19085	5.47964	1.5282	3.04605	4.40099	4.96846	5.11866		0.007739	0.007739	0.007739	0.007739	0.007739			0.050592				1.7193	1.0504	0.6412	0.2224	0.361
	VICISPEVDNQGNF	372	385	4.90063	5.15296	5.35472	5.68597	6.00468	4.67592	5.11846	5.37378	5.49591	5.80562		0.006195	0.006195	0.006195	0.006195	0.006195			0.138538				0.2247	0.0345	-0.0191	0.1901	0.1991
	ICISPEVDNQGNF	373	385	4.84784	5.08002	5.34954	5.59436	5.90488	4.62536	5.05208	5.30473	5.59365	5.91562		0.040285	0.050718	0.048928	0.035471	0.047567			0.055757				0.2225	0.0279	0.0448	0.0007	-0.0107
	ICISPEVDNQGNFTNE	373	388	6.79662	6.91014	7.39856	7.63314	7.93077	6.64503	7.04305	7.32236	7.73114	7.91295		0.015012	0.015012	0.015012	0.015012	0.015012			0.161486				0.2366	0.0946	0.1061	-0.0033	-0.0238
	CISPEVDNQGNF	374	385	4.63394	4.87496	5.16844	5.36174	5.64151	4.39739	4.78031	5.06237	5.36509	5.6653		0.020927	0.020927	0.020927	0.020927	0.020927			0.06993				0.2047	-0.0226	0.0695	-0.0005	-0.0588
	CISPEVDNQGNFTNE	374	388	6.7363	6.99286	7.31587	7.53698	7.71219	6.62898	7.02093	7.25979	7.56903	7.91563		0.005874	0.005874	0.005874	0.005874	0.005874			0.091087				0.1516	-0.1329	0.0762	-0.098	0.0178
	ISPEVDNQGNF	375	385	4.60867	4.81769	5.07699	5.02934	5.02034	4.404	4.84026	5.00746	5.02984	5.07912		0.024934	0.024934	0.024934	0.024934	0.024934			0.00717				0.1073	-0.0281	0.0561	-0.0321	-0.2034
	TNEDEL	386	391	1.73038	2.16262	2.56245	2.59034	2.5922	1.27814	1.81797	2.46951	2.52445	2.53219		0.01479	0.01479	0.01479	0.01479	0.01479			0.007295				0.4522	0.3447	0.0929	0.0659	0.06
	LYLNL	391	395	1.81252	2.15821	2.41171	2.45609	2.47866	1.49403	1.90705	2.37331	2.43565	2.45434		0.013577	0.013577	0.013577	0.013577	0.013577			0.019949				0.3185	0.2512	0.0384	0.0204	0.0243
	YLNLTDSPSYNSQETC	392	407	8.70449	8.82428	9.03009	8.94107	8.90738	8.1904	8.67082	8.85431	8.92107	8.93201		0.003291	0.003291	0.003291	0.003291	0.003291			0.14795				0.5141	0.1535	0.1758	-0.3112	-0.3801
	TDSPSYNSQ	396	404	4.50241	4.42557	4.58221	4.55413	4.55912	4.16623	4.39758	4.43345	4.40715	4.39902		0.016453	0.016453	0.016453	0.016453	0.016453			0.032202				0.3362	0.028	0.1488	0.147	0.1601
	TDSPSYNSQE	396	405	5.14333	5.02128	5.17377	5.06749	5.06206	5.00223	4.98149	5.16913	5.08509	5.1699		0.010839	0.010839	0.010839	0.010839	0.010839			0.044983				0.1411	0.0398	0.0046	-0.0176	-0.1078
	TDSPSYNSQETC	396	407	6.59203	6.46455	6.70341	6.57474	6.59555	6.29303	6.49962	6.58653	6.6164	6.68846		0.013445	0.013445	0.013445	0.013445	0.013445			0.066117				0.299	-0.0351	0.1169	-0.0417	-0.0929
	NSQETC	402	407	2.89485	2.91289	3.01453	2.94383	2.95775	2.85766	2.86223	2.90225		2.93307		0.008265	0.008265	0.008265	0.008265	0.008265			0.025571				0.0372	0.0507	0.1123		0.0247
	TCVMTPSPCSTPPVK	406	420	5.80563	6.39963	6.90873	6.96984	6.90622	6.31598	6.76223	6.91437	6.92784	6.87217		0.010278	0.010278	0.010278	0.010278	0.010278			0.023986				-0.5103	-0.3626	-0.0056	0.042	0.034
	VMTPSPCSTPPVK	408	420	4.64602	5.0661	5.3332	5.34428	5.37925	4.83548	5.24734	5.34591	5.35185	5.39864		0.02299	0.020737	0.020108	0.021235	0.022482			0.005295				-0.1895	-0.1812	-0.0127	-0.0076	-0.0194

## Sheet: Figure 4E
				Deuterium Uptake (Da)											Deuterium Uptake SD (Da)											Relative Uptake Difference (Da)
				PPM1DDhinge					PPM1D(1-420)						PPM1DDhinge					PPM1D(1-420)						D[PPM1DDhinge] - D[PPM1D(1-420)]
EX1	Sequence	Start	End	10 s	1 min	10 min	1 h	4 h	10 s	1 min	10 min	1 h	4 h		10 s	1 min	10 min	1 h	4 h	10 s	1 min	10 min	1 h	4 h		10 s	1 min	10 min	1 h	4 h			Peptide Coverage Map:
	YSLGV	5	9	0.181267	0.244946	0.829717	1.65019	1.84776	0.173714	0.284609	0.927235	1.61035	1.99666		0.013513	0.013513	0.013513	0.013513	0.013513			0.000512				0.0076	-0.0397	-0.0975	0.0398	-0.1489
	YSLGVSV	5	11	0.172511	0.385913	1.2468	2.62175	2.97308	0.231248	0.411753	1.31978	2.5827	3.09266		0.005633	0.005633	0.005633	0.005633	0.005633			0.025797				-0.0587	-0.0258	-0.073	0.039	-0.1196
	YSLGVSVF	5	12	0.084158	0.302624	1.16127	2.54973	2.88739	0.136966	0.412605	1.24304	2.42132	3.01785		0.006012	0.006012	0.006012	0.006012	0.006012			0.012966				-0.0528	-0.11	-0.0818	0.1284	-0.1305
	FSDQGGRKYMED	12	23	3.0702	3.61248	4.55066	5.17487	5.66589	3.94859	5.15145	5.94702	6.09172	6.16621		0.042	0.045001	0.039235	0.078307	0.042894			0.057476				-0.8784	-1.539	-1.3964	-0.9168	-0.5003
	SDQGGRKYME	13	22	2.76329	3.22993	4.11997	4.63912	5.03755	3.6688	4.61665	5.19821	5.30139	5.32878		0.037646	0.036816	0.040221	0.041412	0.047081			0.048941				-0.9055	-1.3867	-1.0782	-0.6623	-0.2912
	SDQGGRKYMED	13	23	2.80952	3.31819	4.25007	4.89519	5.33582	3.78622	4.84336	5.58954	5.74431	5.78036		0.033948	0.032483	0.032312	0.056918	0.03452			0.035486				-0.9767	-1.5252	-1.3395	-0.8491	-0.4445
	IVVEPEPTA	27	35	1.68047	1.99458	2.70113	3.20568	3.35139	1.87168	2.24374	2.88817	3.20584	3.51076		0.053587	0.053587	0.053587	0.053587	0.053587			0.010205				-0.1912	-0.2492	-0.187	-0.0002	-0.1594
	IVVEPEPTAEEKPSPRRS	27	44	7.1137	7.25563	8.09164	8.81291	9.08071	7.19741	7.69292	8.51556	9.08007	9.41474		0.012297	0.012297	0.012297	0.012297	0.012297			0.074662				-0.0837	-0.4373	-0.4239	-0.2672	-0.334
	AREARDPLPDAGASPAPSRC	72	91	8.99932	8.67046	8.96132	9.05002	9.02692	8.9743	8.84563	9.03505	9.04345	9.08031		0.045714	0.038155	0.031118	0.04232	0.052015			0.062954				0.025	-0.1752	-0.0737	0.0066	-0.0534
	ARDPLPDAGASPAPSRC	75	91	7.11756	6.84187	7.08575	7.13433	7.06163	7.06475	6.88091	7.09229	7.0991	7.09803		0.050428	0.060558	0.068229	0.026007	0.039743			0.043582				0.0528	-0.039	-0.0065	0.0352	-0.0364
	FAVCDGHGGRE	101	111	1.31421	1.61425	2.14651	2.37468	2.56261	1.75445	2.26854	2.68732	2.88622	2.98624		0.004997	0.004997	0.004997	0.004997	0.004997			0.013673				-0.4402	-0.6543	-0.5408	-0.5115	-0.4236
	FAVCDGHGGREAAQ	101	114	1.52973	2.02235	3.03876	3.97875	4.33416	2.19838	3.34826	4.70536	5.2085	5.45711		0.033619	0.035981	0.037428	0.031636	0.032074			0.062694				-0.6686	-1.3259	-1.6666	-1.2298	-1.123
	AVCDGHGGREAAQ	102	114	1.49287	2.0119	2.98404	3.86537	4.20157	2.15493	3.26701	4.48443	4.91132	5.23832		0.007361	0.007361	0.007361	0.007361	0.007361			0.051539				-0.6621	-1.2551	-1.5004	-1.0459	-1.0367
	AVCDGHGGREAAQF	102	115	1.16373	1.62269	2.60856	3.52872	3.922	1.7482	2.75697	4.41871	4.84903	5.08934		0.013445	0.013445	0.013445	0.013445	0.013445			0.003523				-0.5845	-1.1343	-1.8102	-1.3203	-1.1673
	VCDGHGGREAAQ	103	114	1.49169	1.96413	2.94399	3.79782	4.1362	2.08999	3.24547	4.43874	4.90216	5.1138		0.021742	0.021742	0.021742	0.021742	0.021742			0.024715				-0.5983	-1.2813	-1.4947	-1.1043	-0.9776
	VCDGHGGREAAQF	103	115	1.16219	1.77775	2.80759	3.71298	4.1373	1.64217	2.78598	4.28215	4.64651	4.9601		0.001388	0.001388	0.001388	0.001388	0.001388			0.030762				-0.48	-1.0082	-1.4746	-0.9335	-0.8228
	CDGHGGREAAQ	104	114	1.31237	1.83073	2.67962	3.42038	3.71991	1.93348	2.9188	4.00554	4.39135	4.56006		0.016796	0.016796	0.016796	0.016796	0.016796			0.011982				-0.6211	-1.0881	-1.3259	-0.971	-0.8402
	DGHGGREAAQ	105	114	1.59543	2.06254	3.00844	3.62912	4.01084	2.09924	3.14859	4.28427	4.47824	4.70803		0.014438	0.014438	0.014438	0.014438	0.014438			0.062642				-0.5038	-1.086	-1.2758	-0.8491	-0.6972
	DGHGGREAAQF	105	115	1.42554	1.90773	2.93089	3.81074	4.15343	1.91084	3.0211	4.53285	4.93718	5.05004		0.067636	0.053249	0.049691	0.054282	0.04934			0.107471				-0.4853	-1.1134	-1.602	-1.1264	-0.8966
	FAREHL	115	120	0.090472	0.125364	0.392874	0.92713	1.25565	0.110393	0.302959	1.02796	1.61134	1.80408		0.017085	0.017071	0.017202	0.014406	0.01434			0.027283				-0.0199	-0.1776	-0.6351	-0.6842	-0.5484
	FAREHLWGF	115	123	0.073702	0.212669	0.850262	1.63597	2.14952	0.091791	0.344463	1.31208	2.16697	2.5854		0.018541	0.020956	0.021547	0.029772	0.01674			0.05372				-0.0181	-0.1318	-0.4618	-0.531	-0.4359
	AREHLWGF	116	123	0.06558	0.189687	0.79306	1.45155	1.89024	0.065375	0.257628	1.03271	1.79015	2.20141		0.020337	0.01788	0.023365	0.009313	0.00661			0.043789				0.0002	-0.0679	-0.2397	-0.3386	-0.3112
	HLWGF	119	123	0.172921	0.134304	0.494687	0.914694	1.13514	0.041823	0.180475	0.596204	0.977933	1.24089		0.015046	0.015046	0.015046	0.015046	0.015046			0.022231				0.1311	-0.0462	-0.1015	-0.0632	-0.1057
	FIKKQKGFTSSEPAKVCA	123	140	3.18817	3.8404	4.81163	5.92679	6.71851	3.17733	4.03632	5.00406	6.09165	7.11033		0.060073	0.118627	0.044008	0.11933	0.060579			0.045817				0.0108	-0.1959	-0.1924	-0.1649	-0.3918
	FIKKQKGFTSSEPAKVCAA	123	141	3.07721	3.66977	4.68006	5.78386	6.65602	3.04144	3.95369	4.91089	6.00006	7.09342		0.077422	0.10047	0.097462	0.108145	0.113475			0.10827				0.0358	-0.2839	-0.2308	-0.2162	-0.4374
	IKKQKGFTSSEPAKVCA	124	140	3.3586	3.97465	4.96119	6.04976	6.89458	3.35602	4.22773	5.17626	6.23751	7.25923		0.014123	0.022093	0.012694	0.012594	0.019783			0.059258				0.0026	-0.2531	-0.2151	-0.1877	-0.3647
	IKKQKGFTSSEPAKVCAA	124	141	3.2379	3.84714	4.8392	5.94029	6.75031	3.20418	4.08955	5.05364	6.08881	7.17242		0.016646	0.020806	0.017264	0.016868	0.021046			0.04204				0.0337	-0.2424	-0.2144	-0.1485	-0.4221
	AIRKGFLAC	141	149	0.145379	0.133453	0.156608	0.291802	0.465292	0.122068	0.154915	0.185546	0.406575	0.970849		0.017149	0.021777	0.020046	0.029957	0.030292			0.026003				0.0233	-0.0215	-0.0289	-0.1148	-0.5056
	IRKGFLAC	142	149	0.071791	0.087198	0.11851	0.235001	0.410203	0.08774	0.113861	0.151651	0.358198	0.907351		0.015187	0.011499	0.010738	0.013118	0.013534			0.013512				-0.0159	-0.0267	-0.0331	-0.1232	-0.4971
	ACHLAM	148	153	0.118621	0.17924	0.504646	1.04276	1.38836	0.114338	0.211598	0.795026	1.80294	2.19283		0.002004	0.002004	0.002004	0.002004	0.002004			0.045695				0.0043	-0.0324	-0.2904	-0.7602	-0.8045
	AMWKKLAEWPKTMTGL	152	167						6.21582	8.16816	8.95697	9.34016	9.3826									0.158942
	WKKLAEWPKTMTGL	154	167						5.59933	6.90653	7.33125	7.41439	7.45544									0.061738
	VVIIRG	177	182	0.884253	0.906658	0.927259	0.928136	0.957782	0.866021	0.960196	0.964875	0.989726	0.988796		0.018552	0.01752	0.018891	0.021983	0.017782			0.018545				0.0182	-0.0535	-0.0376	-0.0616	-0.031
	VVIIRGMKM	177	185	1.35755	1.32297	1.36558	1.41555	1.52846	1.24398	1.34015	1.38454	1.41534	1.63744		0.031785	0.031785	0.031785	0.031785	0.031785			0.010125				0.1136	-0.0172	-0.019	0.0002	-0.109			gray bars within peptide list indicate regions with no peptide coverage in the experiment
	VIIRGMKM	178	185	1.32538	1.32507	1.3997	1.4666	1.57669	1.26709	1.33418	1.38522	1.4793	1.64933		0.003659	0.003659	0.003659	0.003659	0.003659			0.00685				0.0583	-0.0091	0.0145	-0.0127	-0.0726
	IRGMK	180	184	0.855839	0.730653	0.891414	0.889762	0.959006	0.839477	0.788437	0.895318	0.886595	1.02201		0.011608	0.011608	0.011608	0.011608	0.011608			0.048829				0.0164	-0.0578	-0.0039	0.0032	-0.063
	YVAHVGDSG	186	194	0.831431	1.26076	1.90536	2.54666	2.88306	1.3421	2.07534	2.58155	3.12128	3.39251		0.012835	0.012835	0.012835	0.012835	0.012835			0.012957				-0.5107	-0.8146	-0.6762	-0.5746	-0.5094
	YVAHVGDSGVVLG	186	198	0.630956	0.984651	1.72858	2.70576	3.06744	1.0347	1.82892	2.87178	3.61317	4.02736		0.075439	0.067251	0.057665	0.028606	0.041462			0.038963				-0.2909	-0.4992	-0.519	-0.359	-0.3211
	VAHVGDSG	187	194	0.585998	0.831432	1.21626	1.73007	2.07735	0.876849	1.33063	1.7353	2.0891	2.39845		0.004438	0.004438	0.004438	0.004438	0.004438			0.018245				-0.4037	-0.8443	-1.1432	-0.9074	-0.9599
	VVLGIQDDPKDDF	195	207	0.813719	1.56886	2.28898	2.54928	2.68134	0.768344	1.84783	2.47861	2.66415	3.12434		0.010393	0.010729	0.009871	0.009795	0.010774			0.049572				0.0454	-0.279	-0.1896	-0.1149	-0.443
	LGIQDDPKDDF	197	207	0.58261	1.13612	1.70315	1.65627	1.90016	0.518438	1.25581	1.70229	1.78447	2.14441		0.014775	0.014775	0.014775	0.014775	0.014775			0.001764				0.0642	-0.1197	0.0009	-0.1282	-0.2443
	GIQDDPKDDF	198	207	0.875839	1.69151	2.43527	2.65448	2.77658	0.847192	1.98814	2.62866	2.77455	3.02701		0.036939	0.036836	0.036838	0.037151	0.03686			0.03089				0.0286	-0.2966	-0.1934	-0.1201	-0.2504
	QDDPKDD	200	206	0.559743	0.910741	1.03871	1.08951	1.21513	0.554666	1.06398	1.0928	1.11187	1.16511		0.023689	0.023689	0.023689	0.023689	0.023689			0.022776				0.0051	-0.1532	-0.0541	-0.0224	0.05
	DDPKDDF	201	207	0.466527	0.884296	1.25207	1.35618	1.40105	0.412588	1.00912	1.36094	1.34837	1.47072		0.00169	0.00169	0.00169	0.00169	0.00169			0.01249				0.0539	-0.1248	-0.1089	0.0078	-0.0697
	VRAVE	208	212	1.00093	1.05937	1.29899	1.69984	2.18989	1.05487	1.26195	2.01965	2.55976	2.74259		0.004375	0.004375	0.004375	0.004375	0.004375			0.040476				-0.0539	-0.2026	-0.7207	-0.8599	-0.5527
	VEVTQDHKPELPKE	211	224	3.40851	4.20725	5.23442	5.74784	5.86061	4.58496	5.3877	5.99006	6.0303	6.05336		0.001859	0.001859	0.001859	0.001859	0.001859			0.015229				-1.1765	-1.1805	-0.7556	-0.2825	-0.1928
	EVTQDHKPELPKERE	212	226	4.00915	4.97767	6.29743	6.73815	6.82581	5.38036	6.23412	6.75606	6.82551	7.0164		0.007269	0.007269	0.007269	0.007269	0.007269			0.052897				-1.3712	-1.2564	-0.4586	-0.0874	-0.1906
	EVTQDHKPELPKERERIEGLGGSVM	212	236	7.66528	9.07009	10.911	11.3487	11.685	10.1068	10.9112	11.6419	11.7414	11.7993		0.020773	0.020773	0.020773	0.020773	0.020773			0.030725				-1.246	-0.9107	-0.2813	-0.1556	-0.0886
	VTQDHKPELPKERE	213	226	3.5822	4.36428	5.18424	5.34392	5.40779	4.82822	5.27501	5.46553	5.49953	5.49637		0.03567	0.042096	0.040314	0.054515	0.035588			0.060646				-2.4415	-1.8411	-0.7309	-0.3926	-0.1143
	TQDHKPELPKERERIEGLGGSVM	214	236	7.37081	8.93757	10.4652	10.5194	10.8106	9.77421	10.3337	10.9212	10.9984	10.9477		0.005873	0.005873	0.005873	0.005873	0.005873			0.020614				-2.4034	-1.3961	-0.456	-0.4789	-0.1372
	RERIEGLGGSVM	225	236	5.03836	5.72788	6.44696	6.65278	6.69955	6.15436	6.48816	6.74604	6.83866	6.86326		0.007624	0.007624	0.007624	0.007624	0.007624			0.076602				-1.116	-0.7603	-0.2991	-0.1859	-0.1637
	RIEGLGGSVM	227	236	4.53933	4.99408	5.46151	5.62849	5.61381	5.28447	5.5129	5.68071	5.69217	5.77509		0.045354	0.044726	0.044879	0.044268	0.045739			0.078448				-0.7451	-0.5188	-0.2192	-0.0637	-0.1613
	NKSGVN	237	242	1.97909	1.96637	2.07611	2.10949	2.04704	2.1147	1.99503	2.07131	2.05768	2.00413		0.014794	0.014794	0.014794	0.014794	0.014794			0.05783				-0.1356	-0.0287	0.0048	0.0518	0.0429
	IDQIPFL	263	269	2.03098	2.55405	2.89723	2.89201	2.8837	2.53098	2.62874	2.84977	2.77047	2.78771		0.051304	0.051304	0.051304	0.051304	0.051304			0.022992				-0.5	-0.0747	0.0475	0.1215	0.096
	IDQIPFLA	263	270	2.34116	2.91239	3.30825	3.33112	3.29756	2.96336	3.09558	3.41021	3.33924	3.41525		0.043811	0.043811	0.043811	0.043811	0.043811			0.024007				-0.6222	-0.1832	-0.102	-0.0081	-0.1177
	AVARALGDL	270	278	1.09292	1.88616	2.84857	3.75317	4.0385	3.56351	4.60615	5.00133	5.07026	5.12631		0.05285	0.046186	0.045167	0.04845	0.047726			0.049226				-2.4706	-2.72	-2.1528	-1.3171	-1.0878
	FFSGEF	283	288	0.701426	1.03041	1.38756	1.96515	2.11269	1.75593	2.20523	2.39947	2.4318	2.45634		0.009439	0.009439	0.009439	0.009439	0.009439			0.020648				-1.0545	-1.1748	-1.0119	-0.4667	-0.3436
	FSGEF	284	288	0.598738	0.878381	1.1906	1.66983	1.79851	1.42721	1.83409	1.99108	2.00753	2.04139		0.001865	0.001865	0.001865	0.001865	0.001865			0.011902				-0.8285	-0.9557	-0.8005	-0.3377	-0.2429
	FVVSPEPDTSV	288	298	1.26375	2.0184	2.8321	3.51961	3.77508	1.79213	3.27107	4.30944	4.61102	4.7231		0.014948	0.014948	0.014948	0.014948	0.014948			0.009466				-0.5284	-1.2527	-1.4773	-1.0914	-0.948
	VVSPEPDTSV	289	298	1.33364	2.01703	2.79841	3.49069	3.68601	1.80275	3.0463	4.03939	4.42384	4.52552		0.009654	0.009654	0.009654	0.009654	0.009654			0.051092				-0.4691	-1.0293	-1.241	-0.9332	-0.8395
	VVSPEPDTSVHTLDPQKHKY	289	308	1.67013	2.48502	3.71395	4.6555	5.11348	2.01999	3.40475	4.71368	5.55276	5.95136		0.059612	0.05768	0.030714	0.072355	0.07809			0.0955				-0.3499	-0.9197	-0.9997	-0.8973	-0.8379
	SPEPDTSVHTLDPQKHKYIIL	291	311	1.26939	1.94058	3.0147	3.80579	4.20606	1.55362	2.72327	3.84896	4.52978	4.82781		0.030392	0.056226	0.055023	0.042933	0.069671			0.08634				-0.2842	-0.7827	-0.8343	-0.724	-0.6218
	PDTSVHTLDPQKHKYIIL	294	311	0.994145	1.65643	2.57235	3.17344	3.51758	1.1116	2.09065	3.07331	3.61911	3.99124		0.048773	0.060431	0.065032	0.102798	0.081154			0.095103				-0.1175	-0.4342	-0.501	-0.4457	-0.4737
	DTSVHTLDPQKHKYIIL	295	311	0.884876	1.46688	2.43038	3.0587	3.30539	1.03088	2.08476	2.8991	3.38155	3.68091		0.039547	0.039547	0.039547	0.039547	0.039547			0.038833				-0.146	-0.6179	-0.4687	-0.3228	-0.3755
	IILGSDGL	309	316	0.184889	0.242885	0.385401	0.798787	1.04073	0.171562	0.405224	0.998335	1.20727	1.3935		0.005498	0.005498	0.005498	0.005498	0.005498			0.020648				0.0133	-0.1623	-0.6129	-0.4085	-0.3528
	GSDGL	312	316	0.144636	0.200219	0.348518	0.647746	0.87994	0.143368	0.335292	0.890506	1.07957	1.11493		0.004783	0.004783	0.004783	0.004783	0.004783			0.026606				0.0013	-0.1351	-0.542	-0.4318	-0.235
	GSDGLW	312	317	0.121984	0.167383	0.288702	0.513532	0.692416	0.122621	0.259863	0.68914	0.848227	0.892348		0.001207	0.001207	0.001207	0.001207	0.001207			0.01869				-0.0006	-0.0925	-0.4004	-0.3347	-0.1999
	WNMIPPQD	317	324	0.559527	0.78815	1.01902	1.16688	1.30473	0.594864	0.862629	1.2044	1.28248	1.37723		0.001317	0.001317	0.001317	0.001317	0.001317			0.0128				-0.0353	-0.0745	-0.1854	-0.1156	-0.0725
	WNMIPPQDA	317	325	0.641634	0.892567	1.12404	1.29314	1.41716	0.710374	0.989717	1.31577	1.37662	1.53623		0.056179	0.048763	0.035068	0.045245	0.048384			0.026479				-0.0687	-0.0971	-0.1917	-0.0835	-0.1191
	WNMIPPQDAIS	317	327	0.663685	0.917111	1.17643	1.43426	1.75066	0.752908	1.03839	1.38593	1.62297	2.11921		0.030874	0.037036	0.033649	0.029344	0.048721			0.030706				-0.0804	-0.1045	-0.216	-0.105	0.0095
	NMIPPQD	318	324	0.665981	0.952252	1.21565	1.38168	1.46246	0.746372	1.05671	1.4316	1.48669	1.45294		0.00333	0.00333	0.00333	0.00333	0.00333			0.02065				-0.1113	-0.0884	-0.2152	-0.1059	-0.0609
	NMIPPQDA	318	325	0.710293	1.0097	1.25512	1.42707	1.51284	0.821642	1.09805	1.47034	1.53297	1.57372		0.005161	0.005161	0.005161	0.005161	0.005161			0.027335				-0.0892	-0.1213	-0.2095	-0.1887	-0.3685
	NMIPPQDAIS	318	327	0.747713	1.00877	1.30219	1.57635	1.85899	0.840371	1.16389	1.53975	1.81219	2.13833		0.004068	0.004068	0.004068	0.004068	0.004068			0.009256				-0.0927	-0.1551	-0.2376	-0.2358	-0.2793
	PPQDAIS	321	327	0.486102	0.723916	0.872615	1.05784	1.27335	0.514483	0.729914	0.975686	1.23182	1.46384		0.007035	0.007035	0.007035	0.007035	0.007035			0.002072				-0.0284	-0.006	-0.1031	-0.174	-0.1905
	MCQDQE	328	333	0.438524	1.07959	1.81584	2.24345	2.40696	0.455759	1.24681	1.97342	2.34664	2.55486		0.010397	0.010397	0.010397	0.010397	0.010397			0.021102				-0.0172	-0.1672	-0.1576	-0.1032	-0.1479
	MCQDQEEKKYLMGEHGQSC	328	346	6.95179	8.48689	9.43063	9.49347	9.70856	7.28346	8.89131	9.45863	9.50294	9.70287		0.042718	0.046683	0.059129	0.049728	0.059636			0.084512				-0.3317	-0.4044	-0.028	-0.0095	0.0057
	CQDQEEKKYLMGEHGQSC	329	346	6.91286	8.46436	9.30884	9.3387	9.44498	7.28333	8.89973	9.25424	9.40066	9.32957		0.075967	0.066267	0.067918	0.087535	0.077399			0.170556				-0.3705	-0.4354	0.0546	-0.062	0.1154
	EKKYLMGEHGQSC	334	346	5.29586	5.46504	5.76266	5.84342	5.73552	5.43382	5.73376	5.85772	5.83781	5.88216		0.017143	0.017143	0.017143	0.017143	0.017143			0.014145				-0.138	-0.2687	-0.0951	0.0056	-0.1466
	LVNRALGRW	350	358	0.31268	0.417582	0.933498	1.62164	2.28014	0.374623	0.775832	2.00939	2.60029	2.87624		0.00089	0.00089	0.00089	0.00089	0.00089			0.041938				-0.0619	-0.3582	-1.0759	-0.9787	-0.5961
	VNRALGRWRQRM	351	362	0.736751	1.35687	2.51607	3.58628	4.64581	1.5578	3.09728	4.52081	5.12139	5.37952		6.15369e-05	6.15369e-05	6.15369e-05	6.15369e-05	6.15369e-05			0.065063				-0.8211	-1.7404	-2.0047	-1.5351	-0.7337
	NRALGRWRQRM	352	362	0.731077	1.37157	2.46774	3.44441	4.52827	1.5282	3.04605	4.40099	4.96846	5.11866		0.00859	0.00859	0.00859	0.00859	0.00859			0.050592				-0.7971	-1.6745	-1.9332	-1.524	-0.5904
	VICISPEVDNQGNF	372	385	4.81831	4.95382	5.27261	5.76295	5.7881	4.67592	5.11846	5.37378	5.49591	5.80562		0.020328	0.020328	0.020328	0.020328	0.020328			0.138538				0.1424	-0.1646	-0.1012	0.267	-0.0175
	ICISPEVDNQGNF	373	385	4.70148	4.93138	5.23053	5.62618	5.82585	4.62536	5.05208	5.30473	5.59365	5.91562		0.044053	0.03816	0.039283	0.053723	0.063708			0.055757				0.0761	-0.1207	-0.0742	0.0325	-0.0898
	ICISPEVDNQGNFTNE	373	388	6.68706	6.73863	7.09535	7.59014	7.75595	6.64503	7.04305	7.32236	7.73114	7.91295		0.013855	0.013855	0.013855	0.013855	0.013855			0.161486				0.1007	-0.08	-0.058	0.0156	-0.1294
	CISPEVDNQGNF	374	385	4.4981	4.7003	5.00434	5.38071	5.53589	4.39739	4.78031	5.06237	5.36509	5.6653		0.023175	0.023175	0.023175	0.023175	0.023175			0.06993				0.0453	-0.1742	-0.1327	-0.0111	-0.0998
	CISPEVDNQGNFTNE	374	388	6.62163	6.69955	7.21167	7.58949	7.61277	6.62898	7.02093	7.25979	7.56903	7.91563		0.019852	0.019852	0.019852	0.019852	0.019852			0.091087				0.042	-0.3044	-0.227	-0.141	-0.157
	ISPEVDNQGNF	375	385	4.44932	4.66604	4.87481	5.01876	4.97935	4.404	4.84026	5.00746	5.02984	5.07912		0.008503	0.008503	0.008503	0.008503	0.008503			0.00717				-0.0073	-0.3214	-0.0481	0.0205	-0.3029
	TNEDEL	386	391	1.36685	1.80595	2.366	2.48754	2.51558	1.27814	1.81797	2.46951	2.52445	2.53219		0.002281	0.002281	0.002281	0.002281	0.002281			0.007295				0.0887	-0.012	-0.1035	-0.0369	-0.0166
	LYLNL	391	395	1.55512	1.81574	2.24562	2.40645	2.38184	1.49403	1.90705	2.37331	2.43565	2.45434		0.01332	0.01332	0.01332	0.01332	0.01332			0.019949				0.0611	-0.0913	-0.1277	-0.0292	-0.0725
	YLNLTDSPSYNSQETC	392	407	8.31109	8.3707	8.69641	8.94772	8.67785	8.1904	8.67082	8.85431	8.92107	8.93201		0.012389	0.012389	0.012389	0.012389	0.012389			0.14795				0.1207	-0.3001	-0.1579	0.0266	-0.2542
	TDSPSYNSQ	396	404	4.22483	4.32335	4.4219	4.48457	4.42172	4.16623	4.39758	4.43345	4.40715	4.39902		0.025149	0.025149	0.025149	0.025149	0.025149			0.032202				0.0586	-0.0742	-0.0115	0.0774	0.0227
	TDSPSYNSQE	396	405	4.82065	4.83724	5.04935	5.14909	5.08596	5.00223	4.98149	5.16913	5.08509	5.1699		0.013334	0.013334	0.013334	0.013334	0.013334			0.044983				-0.1816	-0.1442	-0.1198	0.064	-0.0839
	TDSPSYNSQETC	396	407	6.28406	6.24934	6.44826	6.62084	6.55046	6.29303	6.49962	6.58653	6.6164	6.68846		0.000878	0.000878	0.000878	0.000878	0.000878			0.066117				-0.009	-0.2503	-0.1383	0.0044	-0.138
	NSQETC	402	407	2.91725	2.82829	2.92585	2.93599	2.93531	2.85766	2.86223	2.90225		2.93307		0.015222	0.015222	0.015222	0.015222	0.015222			0.025571				0.0596	-0.0339	0.0236		0.0022
	TCVMTPSPCSTPPVK	406	420	6.46038	6.58851	6.77672	6.93745	6.88344	6.31598	6.76223	6.91437	6.92784	6.87217		0.009978	0.009978	0.009978	0.009978	0.009978			0.023986				0.1444	-0.1737	-0.1377	0.0096	0.0113
	VMTPSPCSTPPVK	408	420	4.93389	5.12415	5.32961	5.4195	5.35359	4.83548	5.24734	5.34591	5.35185	5.39864		0.02844	0.026662	0.026787	0.026726	0.026473			0.005295				0.0984	-0.1232	-0.0163	0.0676	-0.045

## Sheet: Figure 4F
Selected peptides from figures 4D and 4E used to map deuterium uptake differences onto PPM1D model in Figure 4F
			Relative Uptake Difference (Da)					Relative Uptake Difference Color Coded									Relative Uptake Difference (Da)					Relative Uptake Difference Color Coded
			D[PPM1DDflap] - D[PPM1D(1-420)]					D[PPM1DDflap] - D[PPM1D(1-420)]									D[PPM1DDhinge] - D[PPM1D(1-420)]					D[PPM1DDhinge] - D[PPM1D(1-420)]
Sequence	Start	End	10 s	1 min	10 min	1 h	4 h	10 s	1 min	10 min	1 h	4 h		Sequence	Start	End	10 s	1 min	10 min	1 h	4 h	10 s	1 min	10 min	1 h	4 h
YSLGVSV	5	11	-0.0915	-0.1418	-0.5118	-0.3096	-0.0422	-0.0915	-0.1418	-0.5118	-0.3096	-0.0422		YSLGVSV	5	11	-0.0587	-0.0258	-0.073	0.039	-0.1196	-0.0587	-0.0258	-0.073	0.039	-0.1196
FSDQGGRKYMED	12	23	0.9491	0.5713	0.2034	0.0739	0.0155	0.9491	0.5713	0.2034	0.0739	0.0155		FSDQGGRKYMED	12	23	-0.8784	-1.539	-1.3964	-0.9168	-0.5003	-0.8784	-1.539	-1.3964	-0.9168	-0.5003
IVVEPEPTAEEKPSPRRS	27	44	-0.1243	-0.4789	-0.3715	-0.3685	-0.3526	-0.1243	-0.4789	-0.3715	-0.3685	-0.3526		IVVEPEPTAEEKPSPRRS	27	44	-0.0837	-0.4373	-0.4239	-0.2672	-0.334	-0.0837	-0.4373	-0.4239	-0.2672	-0.334
AREARDPLPDAGASPAPSRC	72	91	0.1588	0.0471	0.1271	-0.103	-0.0117	0.1588	0.0471	0.1271	-0.103	-0.0117		AREARDPLPDAGASPAPSRC	72	91	0.025	-0.1752	-0.0737	0.0066	-0.0534	0.025	-0.1752	-0.0737	0.0066	-0.0534
FAVCDGHGGREAAQ	101	114	1.6193	1.2044	0.6093	0.2834	0.1918	1.6193	1.2044	0.6093	0.2834	0.1918		FAVCDGHGGREAAQ	101	114	-0.6686	-1.3259	-1.6666	-1.2298	-1.123	-0.6686	-1.3259	-1.6666	-1.2298	-1.123
FAREHL	115	120	0.1121	0.3852	0.4004	0.1191	-0.0164	0.1121	0.3852	0.4004	0.1191	-0.0164		FAREHL	115	120	-0.0199	-0.1776	-0.6351	-0.6842	-0.5484	-0.0199	-0.1776	-0.6351	-0.6842	-0.5484
IKKQKGFTSSEPAKVCA	124	140	0.4241	0.2066	0.3411	0.4081	0.3438	0.4241	0.2066	0.3411	0.4081	0.3438		IKKQKGFTSSEPAKVCA	124	140	0.0026	-0.2531	-0.2151	-0.1877	-0.3647	0.0026	-0.2531	-0.2151	-0.1877	-0.3647
AIRKGFLAC	141	149	0.0307	0.0277	0.3148	0.9571	1.2987	0.0307	0.0277	0.3148	0.9571	1.2987		AIRKGFLAC	141	149	0.0233	-0.0215	-0.0289	-0.1148	-0.5056	0.0233	-0.0215	-0.0289	-0.1148	-0.5056
AMWKKLAEWPKTMTGL	152	167	2.2069	0.8066	0.4133	-0.0751	-0.0216	2.2069	0.8066	0.4133	-0.0751	-0.0216		AMWKKLAEWPKTMTGL	152	167
VVIIRGMKM	177	185	-0.0092	-0.0649	0.0499	0.069	-0.0405	-0.0092	-0.0649	0.0499	0.069	-0.0405		VVIIRGMKM	177	185	0.1136	-0.0172	-0.019	0.0002	-0.109	0.1136	-0.0172	-0.019	0.0002	-0.109
YVAHVGDSG	186	194	0.4961	0.3838	0.1667	0.1145	0.0489	0.4961	0.3838	0.1667	0.1145	0.0489		YVAHVGDSG	186	194	-0.5107	-0.8146	-0.6762	-0.5746	-0.5094	-0.5107	-0.8146	-0.6762	-0.5746	-0.5094
VVLGIQDDPKDDF	195	207	0.0516	-0.0641	0.0167	-0.0558	-0.2375	0.0516	-0.0641	0.0167	-0.0558	-0.2375		VVLGIQDDPKDDF	195	207	0.0454	-0.279	-0.1896	-0.1149	-0.443	0.0454	-0.279	-0.1896	-0.1149	-0.443
VRAVE	208	212	0.0057	-0.2008	-0.7812	-0.8225	-0.653	0.0057	-0.2008	-0.7812	-0.8225	-0.653		VRAVE	208	212	-0.0539	-0.2026	-0.7207	-0.8599	-0.5527	-0.0539	-0.2026	-0.7207	-0.8599	-0.5527
VTQDHKPELPKERE	213	226												VTQDHKPELPKERE	213	226	-1.246	-0.9107	-0.2813	-0.1556	-0.0886	-1.246	-0.9107	-0.2813	-0.1556	-0.0886
RIEGLGGSVM	227	236												RIEGLGGSVM	227	236	-0.7451	-0.5188	-0.2192	-0.0637	-0.1613	-0.7451	-0.5188	-0.2192	-0.0637	-0.1613
NKSGVN	237	242												NKSGVN	237	242	-0.1356	-0.0287	0.0048	0.0518	0.0429	-0.1356	-0.0287	0.0048	0.0518	0.0429
IDQIPFL	263	269												IDQIPFL	263	269	-0.51	-0.0747	0.0475	0.1215	0.096	-0.51	-0.0747	0.0475	0.1215	0.096
AVARALGDL	270	278												AVARALGDL	270	278	-2.4706	-2.72	-2.1528	-1.3171	-1.0878	-2.4706	-2.72	-2.1528	-1.3171	-1.0878
FFSGEF	283	288												FFSGEF	283	288	-1.0545	-1.1748	-1.0119	-0.4667	-0.3436	-1.0545	-1.1748	-1.0119	-0.4667	-0.3436
VVSPEPDTSV	289	298	0.7742	0.6222	0.2567	0.1088	0.0018	0.7742	0.6222	0.2567	0.1088	0.0018		VVSPEPDTSV	289	298	-0.4691	-1.0293	-1.241	-0.9332	-0.8395	-0.4691	-1.0293	-1.241	-0.9332	-0.8395
IILGSDGL	309	316	0.2843	0.4658	0.2009	0.0121	-0.0557	0.2843	0.4658	0.2009	0.0121	-0.0557		IILGSDGL	309	316	0.0133	-0.1623	-0.6129	-0.4085	-0.3528	0.0133	-0.1623	-0.6129	-0.4085	-0.3528
GSDGLW	312	317	0.129	0.3559	0.1683	-0.0037	-0.0168	0.129	0.3559	0.1683	-0.0037	-0.0168		GSDGLW	312	317	-0.0006	-0.0925	-0.4004	-0.3347	-0.1999	-0.0006	-0.0925	-0.4004	-0.3347	-0.1999
NMIPPQDAIS	318	327	0.0954	0.065	0.0388	0.0794	0.1481	0.0954	0.065	0.0388	0.0794	0.1481		NMIPPQDAIS	318	327	-0.0927	-0.1551	-0.2376	-0.2358	-0.2793	-0.0927	-0.1551	-0.2376	-0.2358	-0.2793
CQDQEEKKYLMGEHGQSC	329	346	0.9808	0.214	0.4032	0.1833	0.2181	0.9808	0.214	0.4032	0.1833	0.2181		CQDQEEKKYLMGEHGQSC	329	346	-0.3705	-0.4354	0.0546	-0.062	0.1154	-0.3705	-0.4354	0.0546	-0.062	0.1154
VNRALGRWRQRM	351	362	1.7927	1.0993	0.5842	0.2412	0.3119	1.7927	1.0993	0.5842	0.2412	0.3119		VNRALGRWRQRM	351	362	-0.8211	-1.7404	-2.0047	-1.5351	-0.7337	-0.8211	-1.7404	-2.0047	-1.5351	-0.7337
VICISPEVDNQGNF	372	385	0.2247	0.0345	-0.0191	0.1901	0.1991	0.2247	0.0345	-0.0191	0.1901	0.1991		VICISPEVDNQGNF	372	385	0.1424	-0.1646	-0.1012	0.267	-0.0175	0.1424	-0.1646	-0.1012	0.267	-0.0175
TNEDEL	386	391	0.4522	0.3447	0.0929	0.0659	0.06	0.4522	0.3447	0.0929	0.0659	0.06		TNEDEL	386	391	0.0887	-0.012	-0.1035	-0.0369	-0.0166	0.0887	-0.012	-0.1035	-0.0369	-0.0166
YLNLTDSPSYNSQETC	392	407	0.5141	0.1535	0.1758	-0.3112	-0.3801	0.5141	0.1535	0.1758	-0.3112	-0.3801		YLNLTDSPSYNSQETC	392	407	0.1207	-0.3001	-0.1579	0.0266	-0.2542	0.1207	-0.3001	-0.1579	0.0266	-0.2542
VMTPSPCSTPPVK	408	420	-0.1895	-0.1812	-0.0127	-0.0076	-0.0194	-0.1895	-0.1812	-0.0127	-0.0076	-0.0194		VMTPSPCSTPPVK	408	420	0.0984	-0.1232	-0.0163	0.0676	-0.045	0.0984	-0.1232	-0.0163	0.0676	-0.045

## Sheet: Figure 5A
				Deuterium Uptake (Da)											Deuterium Uptake SD (Da)											Relative Uptake Difference (Da)
				PPM1D(1-420) + DMSO					PPM1D(1-420) + GSK2830371						PPM1D(1-420) + DMSO					PPM1D(1-420) + GSK2830371						D[PPM1D(1-420) + GSK2830371] - D[PPM1D(1-420) + DMSO]
EX1	Sequence	Start	End	10 s	1 min	10 min	1 h	4 h	10 s	1 min	10 min	1 h	4 h		10 s	1 min	10 min	1 h	4 h	10 s	1 min	10 min	1 h	4 h		10 s	1 min	10 min	1 h	4 h			Peptide Coverage Map:
	YSLGVSV	5	11	0.275279	0.407841	1.23116	2.53579	3.2026	0.268116	0.472542	1.35502	2.643	3.25207		0.069974	0.012853	0.101937	0.080691	0.012853	0.076378	0.017568	0.040986	0.078365	0.017568		-0.0072	0.0647	0.1239	0.1072	0.0495
	YSLGVSVF	5	12	0.253958	0.419839	1.22423	2.50579	3.20422	0.333477	0.469884	1.35023	2.62844	3.25274		0.096969	0.012357	0.113016	0.073896	0.012357	0.031148	0.027164	0.047321	0.07991	0.027164		0.0795	0.05	0.126	0.1227	0.0485
	FSDQGGRKYMED	12	23	3.9348	5.03961	5.85524	6.16825	6.30315	3.63456	4.99056	5.95714	6.21821	6.29011		0.12537	0.049452	0.055309	0.070919	0.045081	0.119312	0.028809	0.10809	0.061871	0.033819		-0.3002	-0.0491	0.1019	0.05	-0.013
	SDQGGRKYMED	13	23	3.62374	4.79789	5.72565	5.86174	6.11356	3.43578	4.74486	5.74243	6.04466	5.86961		0.087498	0.032074	0.063034	0.033005	0.032074	0.10941	0.025648	0.143217	0.106622	0.025648		-0.188	-0.053	0.0168	0.1829	-0.244
	IVVEPEPTA	27	35	2.18318	2.52721	3.16158	3.70211	3.89534	2.14175	2.52122	3.04443	3.50275	3.81341		0.06263	0.048606	0.068479	0.0502	0.048606	0.035904	0.028539	0.029248	0.077172	0.028539		-0.0414	-0.006	-0.1171	-0.1994	-0.0819
	IVVEPEPTAEEKPSPRRS	27	44	7.33272	7.80888	8.54159	9.10983	9.48132	7.16795	7.96096	8.42461	8.98647	9.36318		0.085879	0.044668	0.058558	0.118664	0.049083	0.211386	0.041711	0.171806	0.125745	0.021738		-0.1648	0.1521	-0.117	-0.1234	-0.1181
	IVVEPEPTAEEKPSPRRSLSQPLPPRPSPAALPGGEVSGKGPAVA	27	71	19.9746	20.2941	21.1511	21.8844	22.0569	19.6939	20.636	21.2374	21.7825	21.9732		0.138396	0.039181	0.247085	0.104214	0.039949	0.257114	0.031551	0.148768	0.037483	0.034919		-0.2808	0.342	0.0864	-0.1019	-0.0836
	LSQPLPPRPSPAALPGGEVSGKGPAVA	45	71	13.1909	13.0834	13.3383	13.276	13.264	12.8766	13.3125	13.266	13.213	13.2004		0.068797	0.04168	0.133838	0.05257	0.041724	0.189076	0.027758	0.100454	0.092052	0.031817		-0.3143	0.2291	-0.0722	-0.063	-0.0637
	AREARDPLPDAGASPAPSRC	72	91	9.331	9.32337	9.4549	9.424	9.40012	9.0079	9.47757	9.36391	9.35904	9.35475		0.050854	0.051569	0.091899	0.051823	0.052018	0.215029	0.047707	0.162276	0.054541	0.039825		-0.3231	0.1542	-0.091	-0.065	-0.0454
	ARDPLPDAGASPAPSRC	75	91	7.22408	7.29953	7.36197	7.33828	7.35429	6.98682	7.35581	7.25016	7.28557	7.28423		0.098038	0.073401	0.094982	0.099425	0.074711	0.192903	0.06557	0.18203	0.109713	0.065362		-0.2373	0.0563	-0.1118	-0.0527	-0.0701
	CRRRSSVAF	92	100	1.4045	1.65623	1.8266	1.92518	2.27841	1.32394	1.66877	1.73135	1.84669	2.14769		0.074422	0.059694	0.090248	0.073253	0.07591	0.101291	0.068139	0.109333	0.083778	0.079514		-0.0806	0.0125	-0.0952	-0.0785	-0.1307
	FAVCDGHGGRE	101	111	1.85301	2.27358	2.77732	2.89846	3.32862	1.64196	1.97152	2.57543	2.86521	3.17452		0.069174	0.028449	0.029094	0.034366	0.028449	0.054668	0.027993	0.038332	0.051064	0.027993		-0.2111	-0.3021	-0.2019	-0.0333	-0.1541
	FAVCDGHGGREAAQ	101	114	2.23405	3.2981	4.55361	5.11987	5.47861	1.66986	2.36021	3.27847	3.71352	4.38475		0.093408	0.040352	0.109517	0.088752	0.040266	0.074646	0.043756	0.109565	0.068751	0.043299		-0.5642	-0.9379	-1.2751	-1.4063	-1.0939
	FAVCDGHGGREAAQF	101	115	2.02988	3.18911	4.75189	5.43072	5.83552	1.49954	2.1261	2.99522	3.45331	4.29378		0.063153	0.034682	0.139616	0.087679	0.034682	0.064597	0.042234	0.089319	0.056944	0.042234		-0.5303	-1.063	-1.7567	-1.9774	-1.5417
	AVCDGHGGREAAQ	102	114	2.16892	3.26999	4.39047	4.92095	5.24646	1.59706	2.29492	3.17151	3.58179	4.20472		0.084028	0.034163	0.089431	0.091257	0.034163	0.089055	0.050169	0.093426	0.050171	0.050169		-0.5719	-0.9751	-1.219	-1.3392	-1.0417
	AVCDGHGGREAAQF	102	115	1.91255	2.96074	4.41117	5.09565	5.4391	1.40763	2.00677	2.74943	3.21564	3.99068		0.074437	0.031306	0.158557	0.031864	0.031306	0.078057	0.051552	0.066987	0.084751	0.051552		-0.5049	-0.954	-1.6617	-1.88	-1.4484
	VCDGHGGREAAQ	103	114	2.06376	3.106	4.24906	4.74312	5.07721	1.56543	2.23649	3.01793	3.44515	4.04216		0.067845	0.045821	0.081846	0.072733	0.045821	0.069951	0.044086	0.126484	0.07649	0.044086		-0.4983	-0.8695	-1.2311	-1.298	-1.0351
	FAREHL	115	120	0.117267	0.333275	1.05451	1.65571	1.95062	0.078785	0.107944	0.207876	0.565662	1.01722		0.017965	0.013076	0.060284	0.024814	0.013076	0.013903	0.012798	0.021823	0.034786	0.012798		-0.0385	-0.2253	-0.8466	-1.09	-0.9334
	FAREHLWG	115	122	0.13227	0.374604	1.45763	2.29299	2.83067	0.069023	0.244443	0.801488	1.24317	1.9582		0.039868	0.009402	0.059295	0.090747	0.009402	0.030882	0.02649	0.035853	0.117621	0.02649		-0.0632	-0.1302	-0.6561	-1.0498	-0.8725
	FAREHLWGF	115	123	0.114938	0.357088	1.46051	2.40495	2.96422	0.050342	0.204388	0.858428	1.39417	2.06801		0.011171	0.009423	0.078184	0.060299	0.006888	0.04245	0.040831	0.040867	0.057553	0.040871		-0.0646	-0.1527	-0.6021	-1.0108	-0.8962
	AREHLWG	116	122	0.119304	0.273306	0.997592	1.59268	2.13784	0.084849	0.253031	0.810304	1.2686	1.85149		0.02016	0.019088	0.058085	0.046855	0.019088	0.079241	0.079047	0.081114	0.08446	0.079047		-0.0345	-0.0203	-0.1873	-0.3241	-0.2864
	AREHLWGF	116	123	0.10907	0.266312	1.10216	1.82323	2.28752	0.046475	0.209164	0.851893	1.32113	1.90359		0.012693	0.011524	0.052444	0.046343	0.009988	0.034089	0.034591	0.033422	0.048324	0.032416		-0.0626	-0.0571	-0.2503	-0.5021	-0.3839
	FIKKQKGFTSSEPAKVCA	123	140	3.20609	4.09018	5.09041	6.0568	7.26599	3.0514	4.13197	4.98317	6.08629	7.25404		0.095082	0.093056	0.145857	0.124826	0.084472	0.159963	0.080036	0.148491	0.138441	0.07498		-0.1547	0.0418	-0.1072	0.0295	-0.012
	FIKKQKGFTSSEPAKVCAA	123	141	3.04397	3.92598	4.93671	5.91472	7.17676	2.89924	3.98114	4.82497	5.97281	7.18254		0.09739	0.09185	0.162402	0.165166	0.129361	0.161361	0.083882	0.18994	0.17355	0.111471		-0.1447	0.0552	-0.1117	0.0581	0.0058
	IKKQKGFTSSEPAKVCA	124	140	3.43775	4.29218	5.32182	6.35808	7.46031	3.27501	4.35269	5.19249	6.35529	7.50697		0.085514	0.065107	0.127169	0.108928	0.062069	0.149352	0.045006	0.169855	0.10824	0.049319		-0.1627	0.0605	-0.1293	-0.0028	0.0467
	IKKQKGFTSSEPAKVCAA	124	141	3.26601	4.1475	5.16177	6.15742	7.33545	3.08983	4.1982	5.0435	6.17625	7.34952		0.086454	0.05189	0.131005	0.13834	0.053008	0.151127	0.042553	0.162397	0.155587	0.04326		-0.1762	0.0507	-0.1183	0.0188	0.0141
	AIRKGFLAC	141	149	0.135149	0.180598	0.21252	0.402874	0.930259	0.125247	0.170911	0.138954	0.153919	0.166196		0.01176	0.011553	0.011561	0.014856	0.011553	0.01281	0.007373	0.014182	0.007526	0.007373		-0.0099	-0.0097	-0.0736	-0.249	-0.7641
	IRKGFLAC	142	149	0.117639	0.114843	0.172755	0.339622	0.841451	0.081724	0.094103	0.096989	0.095988	0.10913		0.017024	0.015815	0.017844	0.031945	0.019322	0.015298	0.014479	0.014733	0.015061	0.014457		-0.0359	-0.0207	-0.0758	-0.2436	-0.7323
	AMWKKLAEWPKTMTGLPSTSGTTASV	152	177	8.34571	11.0296	12.6907	13.7047	14.1364	6.3388	8.28584	9.71921	10.9213	12.0192		0.255945	0.073848	0.115933	0.163655	0.124459	0.229444	0.092203	0.26218	0.201045	0.108195		-1.1172	-1.0842	-0.4722	-0.107	-0.053
	WKKLAEWPKTMTGL	154	167	5.80029	7.11699	7.63454	7.73436	7.76636	4.68312	6.03283	7.16232	7.62736	7.71337		0.103503	0.02488	0.025616	0.024947	0.02488	0.127581	0.018392	0.11982	0.091618	0.018392		-2.0069	-2.7437	-2.9715	-2.7834	-2.1172
	WKKLAEWPKTMTGLPSTSGTTASV	154	177	7.76413	9.76316	11.0163	11.6256	11.9437	6.10423	7.97523	9.06914	9.83102	10.5716		0.215079	0.088802	0.1564	0.138668	0.131525	0.23192	0.071707	0.250884	0.195112	0.107202		-1.6599	-1.7879	-1.9471	-1.7946	-1.3722
	VVIIRG	177	182	0.896894	1.02553	1.00441	0.996704	0.999576	0.897801	1.05228	1.0022	1.05024	1.05112		0.047724	0.014515	0.015054	0.023028	0.014515	0.039461	0.01402	0.014968	0.014879	0.01402		0.0009	0.0268	-0.0022	0.0535	0.0515
	VVIIRGMKM	177	185	1.37856	1.47914	1.52353	1.53386	1.66768	1.35119	1.43099	1.46568	1.54066	1.71402		0.032024	0.02335	0.037395	0.028303	0.02335	0.045571	0.019668	0.046668	0.020675	0.019668		-0.0274	-0.0481	-0.0579	0.0068	0.0463
	IIRGMKM	179	185	1.47013	1.56405	1.61114	1.62675	1.76454	1.42455	1.56642	1.56401	1.61156	1.77769		0.041558	0.043906	0.042437	0.031333	0.026031	0.05422	0.040518	0.041733	0.033899	0.024529		-0.0456	0.0024	-0.0471	-0.0152	0.0131
	YVAHVGDSG	186	194	1.45703	2.1075	2.63714	3.1425	3.49245	1.9673	2.47313	2.5566	2.96436	3.48305		0.054107	0.028416	0.039452	0.052687	0.028416	0.103051	0.026915	0.056191	0.037404	0.026915		0.5103	0.3656	-0.0805	-0.1781	-0.0094
	YVAHVGDSGVVL	186	197	0.890754	1.51229	2.46878	3.18072	3.62675	1.31165	1.96538	2.57941	3.03888	3.63576		0.039297	0.022057	0.073502	0.045741	0.021751	0.055812	0.043113	0.056799	0.047804	0.043495		0.4209	0.4531	0.1106	-0.1418	0.009
	YVAHVGDSGVVLG	186	198	1.05252	1.698	2.65894	3.43169	3.98513	1.44135	2.14576	2.76124	3.28916	4.08102		0.062166	0.049384	0.070641	0.064026	0.038155	0.106149	0.064878	0.09356	0.103715	0.063211		0.3888	0.4478	0.1023	-0.1425	0.0959
	YVAHVGDSGVVLGIQDDPKDDF	186	207	1.62895	3.17276	4.64739	5.50307	6.34991	2.06248	3.85118	4.78883	5.65063	7.00908		0.071966	0.055144	0.096092	0.089688	0.055395	0.104511	0.05929	0.110195	0.090518	0.065642		0.4335	0.6784	0.1414	0.1476	0.6592
	VVLGIQDDPKDDF	195	207	0.950629	1.96903	2.6148	2.75629	3.16392	1.00219	2.22898	2.61935	3.04621	3.86964		0.035479	0.036413	0.048516	0.055348	0.081031	0.057286	0.060258	0.073688	0.072006	0.097298		0.0516	0.2599	0.0046	0.2899	0.7057
	GIQDDPKDDF	198	207	0.976714	2.08891	2.71989	2.81421	3.09651	1.03288	2.35875	2.69125	2.93924	3.33608		0.055775	0.02306	0.036569	0.046592	0.023625	0.065933	0.036417	0.093542	0.071146	0.038036		0.0562	0.2698	-0.0286	0.125	0.2396
	DDPKDDF	201	207	0.558272	1.19678	1.47172	1.50795	1.71394	0.567083	1.3363	1.39094	1.58439	1.83495		0.039791	0.032236	0.12658	0.103698	0.032236	0.038303	0.029055	0.145631	0.100937	0.029055		0.0088	0.1395	-0.0808	0.0764	0.121
	VEVTQDHKPELPKE	211	224	4.48189	5.29744	5.86371	6.00915	6.03824	5.2417	5.9286	5.93129	5.97023	5.93408		0.139347	0.059295	0.062562	0.060567	0.059295	0.190735	0.068704	0.105623	0.086339	0.068704		0.7598	0.6312	0.0676	-0.0389	-0.1042
	VEVTQDHKPELPKERERIEGLGGSVM	211	236	10.7521	12.1277	12.9951	13.291	13.3281	12.3353	13.3095	13.2718	13.2549	13.2283		0.239694	0.094912	0.112451	0.114926	0.095476	0.328824	0.062183	0.211925	0.100419	0.099996		0.6047	0.3211	-0.0496	-0.0483	-0.0238			gray bars within peptide list indicate regions with no peptide coverage in the experiment
	EVTQDHKPELPKER	212	225	4.67979	5.33474	5.55925	5.59482	5.66528	5.28449	5.65589	5.50966	5.54652	5.64143		0.170378	0.066039	0.101257	0.130577	0.094505	0.261042	0.129374	0.214389	0.17888	0.124173		1.5832	1.1819	0.2767	-0.0361	-0.0997
	RVVWKRPRLTHNGPVRRSTV	243	262	6.55088	6.91334	7.02065	7.10514	7.40347	6.57754	7.1907	6.94426	7.04634	7.18096		0.167018	0.128462	0.147004	0.143703	0.128462	0.26948	0.127124	0.280074	0.141637	0.127124		0.0267	0.2774	-0.0764	-0.0588	-0.2225
	RVVWKRPRLTHNGPVRRSTVIDQIPFL	243	269	10.3647	11.2114	11.278	11.7735	11.7313	10.3559	11.4642	11.4431	11.6735	11.6083		0.190259	0.184467	0.299897	0.240832	0.210939	0.50076	0.160055	0.31519	0.149232	0.165116		-0.0089	0.2528	0.1651	-0.0999	-0.1231
	LTHNGPVRRSTVIDQIPFL	251	269	7.764	8.13585	8.21468	8.45682	8.44754	7.43633	8.21163	8.29782	8.41561	8.41538		0.163347	0.103165	0.180369	0.11346	0.122096	0.247647	0.098263	0.159385	0.089316	0.120218		-0.3277	0.0758	0.0831	-0.0412	-0.0322
	IDQIPFL	263	269	2.48387	2.87191	3.00334	3.04831	3.07218	2.52588	2.91166	2.95582	3.02492	3.01424		0.084199	0.06964	0.07642	0.072067	0.06964	0.158128	0.07347	0.075117	0.073472	0.07347		0.042	0.0398	-0.0475	-0.0234	-0.0579
	FLAVARALGDL	268	278	5.2974	5.96064	6.33233	6.49158	6.6234	5.77329	6.42761	6.56665	6.59516	6.59443		0.148391	0.011888	0.016979	0.090767	0.011888	0.197752	0.026422	0.107866	0.049829	0.026422		0.4759	0.467	0.2343	0.1036	-0.029
	AVARALGDL	270	278	3.15854	4.44119	4.95665	5.21826	5.32417	4.28455	5.09573	5.17915	5.28326	5.30843		0.258821	0.02208	0.037622	0.040436	0.019652	0.225702	0.029872	0.08141	0.049644	0.028894		1.126	0.6545	0.2225	0.065	-0.0157
	WSYDF	279	283	1.45807	1.71721	1.83534	1.90145	1.91681	1.67894	1.86168	1.86354	1.89225	1.89674		0.062845	0.015316	0.016128	0.016367	0.015316	0.061474	0.02425	0.0392	0.026758	0.02425		0.2209	0.1445	0.0282	-0.0092	-0.0201
	FFSGEF	283	288	1.56309	2.04152	2.27086	2.33972	2.37523	2.04325	2.28207	2.27356	2.30706	2.31332		0.082563	0.020798	0.020947	0.021347	0.020798	0.087087	0.030976	0.06452	0.040655	0.030976		0.4802	0.2405	0.0027	-0.0327	-0.0619
	FSGEF	284	288	1.32668	1.75269	1.95916	2.03065	2.04181	1.8121	1.99853	1.99042	2.02557	2.01681		0.082489	0.021636	0.023493	0.021757	0.021636	0.062644	0.023257	0.041839	0.029824	0.023257		0.4854	0.2458	0.0313	-0.0051	-0.025
	FVVSPEPDTSV	288	298	2.06168	3.47986	4.49634	4.9931	5.17381	2.61357	4.15663	4.67289	5.07733	5.12915		0.08539	0.042938	0.043363	0.046146	0.042938	0.093223	0.030385	0.076712	0.03301	0.030385		0.5519	0.6768	0.1766	0.0842	-0.0447
	FVVSPEPDTSVHTLDPQKHKYIIL	288	311	2.12225	3.6755	4.99738	5.73186	6.14553	2.59924	4.24184	5.10634	5.76418	6.10755		0.093072	0.058974	0.079291	0.089013	0.0666	0.139226	0.091424	0.139392	0.110312	0.093358		0.3907	0.51	0.1199	0.0475	-0.0751
	VVSPEPDTSV	289	298	1.73721	2.8977	3.8351	4.31994	4.49742	2.12796	3.40771	3.95496	4.36742	4.42234		0.075368	0.018733	0.029818	0.019517	0.018733	0.099904	0.018948	0.065048	0.018951	0.018948		0.477	0.5663	0.109	0.0323	-0.038
	VVSPEPDTSVHTLDPQKHKYIIL	289	311	1.92321	3.20942	4.47107	5.19112	5.58959	2.20426	3.58305	4.4836	5.20859	5.58542		0.07199	0.053173	0.069565	0.069976	0.051862	0.117204	0.065628	0.128748	0.09971	0.064796		0.281	0.3736	0.0125	0.0175	-0.0042
	SPEPDTSVHTLDPQKHKYIIL	291	311	1.73006	2.8808	4.055	4.73167	5.12522	1.95444	3.25039	4.05353	4.74544	5.10103		0.069551	0.047547	0.082769	0.058412	0.047547	0.114791	0.071932	0.130262	0.105787	0.071932		0.2244	0.3696	-0.0015	0.0138	-0.0242
	PDTSVHTLDPQKHKYIIL	294	311	1.19175	2.15542	3.13076	3.77548	4.20461	1.27105	2.34817	3.15719	3.75008	4.08197		0.04387	0.037259	0.064881	0.120889	0.037259	0.067737	0.036455	0.091586	0.073544	0.036455		0.0793	0.1927	0.0264	-0.0254	-0.1226
	HTLDPQKHKYIIL	299	311	0.197215	0.484309	0.984061	1.26929	1.42873	0.163564	0.453858	0.952559	1.26208	1.44554		0.02103	0.020167	0.027892	0.023592	0.020191	0.034831	0.034242	0.039936	0.041304	0.034612		-0.0337	-0.0305	-0.0315	-0.0072	0.0168
	HTLDPQKHKYIILGSDGL	299	316	0.328636	0.763489	1.61868	2.15014	2.45974	0.281705	0.604093	1.48895	2.15922	2.56628		0.063559	0.041399	0.063456	0.038841	0.029993	0.060363	0.049587	0.059187	0.059364	0.048256		-0.0469	-0.1594	-0.1297	0.0091	0.1065
	IILGSDGL	309	316	0.233639	0.388331	0.851553	1.08056	1.23442	0.172411	0.249752	0.63692	1.10543	1.30023		0.011863	0.011085	0.034616	0.014648	0.011085	0.028006	0.021075	0.023515	0.025533	0.021075		-0.0612	-0.1386	-0.2146	0.0249	0.0658
	IILGSDGLW	309	317	0.171006	0.312592	0.660818	0.848071	1.01808	0.15462	0.136769	0.544892	0.916408	1.20794		0.040597	0.042153	0.058236	0.045693	0.028884	0.039182	0.013313	0.037231	0.092478	0.088703		-0.0164	-0.1758	-0.1159	0.0683	0.1899
	GSDGLW	312	317	0.104525	0.218714	0.611597	0.811497	0.867684	0.079843	0.138172	0.465529	0.831799	0.878145		0.020735	0.015998	0.03105	0.016001	0.015998	0.02492	0.021693	0.023395	0.022521	0.021693		-0.0247	-0.0805	-0.1461	0.0203	0.0105
	WNMIPPQDA	317	325	0.774694	1.02462	1.31686	1.4064	1.57041	0.779288	1.06171	1.31775	1.37089	1.51987		0.033995	0.028013	0.040664	0.033829	0.033416	0.042776	0.040183	0.062244	0.056016	0.04266		0.0046	0.0371	0.0009	-0.0355	-0.0505
	WNMIPPQDAIS	317	327	0.818304	1.07712	1.38878	1.61626	2.13228	0.822167	1.09485	1.36612	1.6067	2.08041		0.035588	0.025015	0.028141	0.037864	0.02547	0.04023	0.036437	0.047146	0.051526	0.040038		0.0039	0.0177	-0.0227	-0.0096	-0.0519
	WNMIPPQDAISM	317	328	0.734726	1.02973	1.18175	1.46522	2.03704	0.746422	1.01107	1.25473	1.51337	2.04996		0.041455	0.036331	0.036441	0.104531	0.036331	0.058995	0.057999	0.060566	0.103888	0.057999		0.0117	-0.0187	0.073	0.0482	0.0129
	NMIPPQDAISM	318	328	0.845517	1.11366	1.33069	1.59318	2.12083	0.846351	1.08807	1.38516	1.62845	2.14078		0.058717	0.051083	0.052378	0.061704	0.051083	0.044029	0.044028	0.044034	0.059994	0.044028		0.0008	-0.0256	0.0545	0.0353	0.0199
	MCQDQEEKKYLMGEHGQSC	328	346	7.11707	8.91035	9.54861	9.61311	9.74579	7.01261	9.15257	9.47378	9.59579	9.72121		0.147548	0.068746	0.090577	0.119426	0.098073	0.336676	0.05704	0.180342	0.08692	0.074247		-0.1045	0.2422	-0.0748	-0.0173	-0.0246
	CQDQEEKKYLMGEHGQSC	329	346	7.17267	8.85575	9.45245	9.43757	9.46141	7.10982	9.09088	9.2965	9.37619	9.41921		0.193113	0.067657	0.081994	0.081296	0.090922	0.293291	0.061085	0.236267	0.091612	0.083658		-0.0628	0.2351	-0.156	-0.0614	-0.0422
	LRADNTSA	363	370	1.33153	1.95373	2.52861	2.75436	2.77026	1.22566	1.88553	2.50183	2.78882	3.02774		0.059866	0.022608	0.058842	0.045633	0.022608	0.043357	0.03795	0.03801	0.075607	0.03795		-0.1059	-0.0682	-0.0268	0.0345	0.2575
	IVICISPEVDNQGNF	371	385	4.24453	4.64209	4.70977	5.04314	5.51005	4.00169	4.58188	4.69955	5.06765	5.41975		0.131793	0.123115	0.144494	0.135677	0.121927	0.182393	0.081066	0.1416	0.107752	0.085023		-0.2428	-0.0602	-0.0102	0.0245	-0.0903
	IVICISPEVDNQGNFTNE	371	388	5.99617	6.45192	6.25228	7.03727	7.39243	5.7034	6.51336	6.53278	7.0089	7.31315		0.097184	0.049836	0.347739	0.133442	0.049836	0.236168	0.033755	0.115054	0.040733	0.033755		-0.2928	0.0614	0.2805	-0.0284	-0.0793
	ISPEVDNQGNF	375	385	4.74428	5.20517	5.22879	5.32769	5.37779	4.55556	5.14794	5.20041	5.24598	5.29345		0.053803	0.042748	0.103134	0.043546	0.042748	0.110302	0.027732	0.087772	0.062786	0.027732		-0.1887	-0.0572	-0.0284	-0.0817	-0.0843
	YLNLTDSPSYNSQETC	392	407	7.11743	7.97122	8.26044	7.98764	8.40829	7.00353	7.93344	7.77899	7.76352	8.06		0.189173	0.058491	0.27863	0.072662	0.058491	0.286418	0.016296	0.315774	0.15325	0.016296		-0.1139	-0.0378	-0.4814	-0.2241	-0.3483
	TDSPSYNSQE	396	405	4.96088	5.22256	5.16672	5.23957	5.28848	4.75024	5.23006	5.17147	5.1521	5.17455		0.050615	0.036373	0.050445	0.055288	0.036373	0.134345	0.030592	0.097693	0.031061	0.030592		-0.2106	0.0075	0.0048	-0.0875	-0.1139
	TDSPSYNSQETC	396	407	6.3527	6.4325	6.6397	6.59198	6.53226	6.04962	6.57278	6.45666	6.4975	6.50076		0.097136	0.046977	0.04699	0.04781	0.046977	0.167094	0.044735	0.13485	0.062792	0.044735		-0.3031	0.1403	-0.183	-0.0945	-0.0315
	NSQETC	402	407	2.95669	2.98758	3.01308	3.0304	3.19179	2.90044	3.0112	2.92731	2.98867	2.91543		0.036346	0.02942	0.032345	0.033133	0.02942	0.07706	0.040645	0.06907	0.046669	0.040645		-0.0562	0.0236	-0.0858	-0.0417	-0.2764
	VMTPSPCSTPPVK	408	420	4.96861	5.40222	5.51024	5.50722	5.52467	4.85241	5.47384	5.46448	5.45306	5.44238		0.057539	0.057191	0.060779	0.057174	0.058298	0.118438	0.071658	0.096208	0.0847	0.07186		-0.1162	0.0716	-0.0458	-0.0542	-0.0823
															Pooled SD: 0.0835 Da					Pooled SD: 0.1037
															SEM∆HX:0.0941
															|CI∆HX| = 0.405

## Sheet: Figure 6B
				Deuterium Uptake (Da)											Deuterium Uptake SD (Da)						Relative Uptake Difference (Da)
				PPM1D∆flap + DMSO					PPM1D∆flap + GSK2830371						PPM1D∆flap + DMSO						D[PPM1D∆flap + GSK2830371] - D[PPM1D∆flap + DMSO]
EX1	Sequence	Start	End	10 s	1 min	10 min	1 h	4 h	10 s	1 min	10 min	1 h	4 h		10 s	1 min	10 min	1 h	4 h		10 s	1 min	10 min	1 h	4 h			Peptide Coverage Map:
	YSLGV	5	9	0.110516	0.185643	0.598411	1.50397	2.00585	0.137333	0.195508	0.758466	1.57499	1.98159		0.013264	0.013264	0.013264	0.013264	0.013264		0.0268	0.0099	0.1601	0.071	-0.0243
	YSLGVSV	5	11	0.139735	0.269951	0.808026	2.27313	3.05042	0.148541	0.277145	1.04495	2.41726	3.06209		0.002627	0.002627	0.002627	0.002627	0.002627		0.0088	0.0072	0.2369	0.1441	0.0117
	YSLGVSVF	5	12	0.07861	0.217483	0.720776	2.1188	2.97923	0.091814	0.238089	0.95244	2.28748	2.96802		0.007858	0.007858	0.007858	0.007858	0.007858		0.0132	0.0206	0.2317	0.1687	-0.0112
	FSDQGGRKYMED	12	23	4.89768	5.72273	6.15038	6.16558	6.18176	3.74881	4.73701	5.71921	6.10564	6.12121		0.048042	0.035149	0.03218	0.04677	0.036474		-1.1489	-0.9857	-0.4312	-0.0599	-0.0605
	SDQGGRKYME	13	22	4.50504	5.10093	5.37662	5.32874	5.33865	3.34127	4.31836	5.05307	5.32825	5.33061		0.061919	0.029289	0.037648	0.049136	0.041252		-1.1638	-0.7826	-0.3236	-0.0005	-0.008
	SDQGGRKYMED	13	23	4.62273	5.42174	5.78691	5.77109	5.74933	3.39566	4.39934	5.39293	5.75332	5.78511		0.042574	0.04614	0.039365	0.050187	0.037126		-1.2271	-1.0224	-0.394	-0.0178	0.0358
	IVVEPEPTA	27	35	2.0217	2.49064	2.95233	3.1921	3.90214	1.77906	2.21235	2.70023	3.52866	3.47396		0.011759	0.011759	0.011759	0.011759	0.011759		-0.2426	-0.2783	-0.2521	0.3366	-0.4282
	IVVEPEPTAEEKPSPRRS	27	44	7.07308	7.21399	8.14402	8.7116	9.06211	6.85763	7.19096	8.0465	8.55908	8.99189		0.048758	0.048758	0.048758	0.048758	0.048758		-0.2155	-0.023	-0.0975	-0.1525	-0.0702
	AREARDPLPDAGASPAPSRC	72	91	9.13311	8.8927	9.16217	8.94047	9.06859	8.98154	8.82211	8.93912	9.08685	9.00014		0.049184	0.034966	0.066515	0.043823	0.056776		-0.1516	-0.0706	-0.223	0.1464	-0.0684
	ARDPLPDAGASPAPSRC	75	91	7.18316	6.99577	7.17964	6.80234	7.09007	7.092	6.77599	6.84195	7.09968	6.94188		0.020304	0.03264	0.026304	0.016066	0.024864		-0.0912	-0.2198	-0.3377	0.2973	-0.1482
	FAVCDGHGGRE	101	111	2.68751	2.79901	2.98422	3.30087	3.44188	1.75973	1.98422	2.4915	2.83292	3.14225		0.032316	0.032316	0.032316	0.032316	0.032316		-0.9278	-0.8148	-0.4927	-0.4679	-0.2996
	FAVCDGHGGREAAQ	101	114	3.81766	4.55269	5.31463	5.4919	5.64893	1.98495	2.49474	3.3301	3.79735	4.46762		0.020628	0.021117	0.020083	0.020126	0.020424		-1.8327	-2.0579	-1.9845	-1.6945	-1.1813
	AVCDGHGGREAAQ	102	114	3.73834	4.34204	5.15393	5.29043	5.41651	1.97365	2.51042	3.26934	3.66206	4.39798		0.024001	0.024001	0.024001	0.024001	0.024001		-1.7647	-1.8316	-1.8846	-1.6284	-1.0185
	AVCDGHGGREAAQF	102	115	3.16332	4.21524	5.01888	5.18043	5.33874	1.59871	2.02382	2.61871	3.09674	3.73636		0.016554	0.016554	0.016554	0.016554	0.016554		-1.5646	-2.1914	-2.4002	-2.0837	-1.6024
	VCDGHGGREAAQ	103	114	3.66629	4.3568	5.01014	5.15458	5.26978	1.96411	2.44664	3.21531	3.65514	4.21902		0.01987	0.01987	0.01987	0.01987	0.01987		-1.7022	-1.9102	-1.7948	-1.4994	-1.0508
	VCDGHGGREAAQF	103	115	3.24976	4.15253	4.98951	5.1095	5.34216	1.56686	2.09565	2.63952	3.10894	3.80337		0.015756	0.015756	0.015756	0.015756	0.015756		-1.6829	-2.0569	-2.35	-2.0006	-1.5388
	CDGHGGREAAQ	104	114	3.34674	3.85689	4.52388	4.62932	4.7494	1.69045	2.16819	2.86811	3.27743	3.7295		0.01585	0.01585	0.01585	0.01585	0.01585		-1.6563	-1.6887	-1.6558	-1.3519	-1.0199
	DGHGGREAAQ	105	114	3.61615	4.15088	4.72585	4.69856	4.71813	2.01938	2.5232	3.1482	3.30957	3.7609		0.014085	0.014085	0.014085	0.014085	0.014085		-1.5968	-1.6277	-1.5777	-1.389	-0.9572
	DGHGGREAAQF	105	115	3.40053	4.41646	5.09814	4.99475	5.09627	1.75486	2.2735	2.73801	3.08701	3.61238		0.022434	0.08668	0.076723	0.092758	0.066853		-1.6457	-2.143	-2.3601	-1.9077	-1.4839
	FAREHL	115	120	0.222493	0.68812	1.42837	1.73042	1.78769	0.093884	0.120341	0.21653	0.527886	0.917762		0.020325	0.013766	0.01166	0.013636	0.013906		-0.1286	-0.5678	-1.2118	-1.2025	-0.8699
	FAREHLWGF	115	123	0.197889	0.657756	1.72438	2.43311	2.68555	0.103469	0.271051	0.753086	1.32639	1.91696		0.024036	0.020823	0.021079	0.021176	0.021209		-0.0944	-0.3867	-0.9713	-1.1067	-0.7686
	AREHLWGF	116	123	0.170071	0.40292	1.32011	2.04326	2.25743	0.092688	0.251426	0.756609	1.31612	1.82727		0.011983	0.024985	0.012846	0.012258	0.011253		-0.0774	-0.1515	-0.5635	-0.7271	-0.4302
	HLWGF	119	123	0.144304	0.221493	0.67872	1.12154	1.30135	0.152784	0.185509	0.53826	0.870227	1.17169		0.009225	0.009225	0.009225	0.009225	0.009225		0.0085	-0.036	-0.1405	-0.2513	-0.1297
	FIKKQKGFTSSEPAKVCA	123	140	3.58548	4.25369	5.30165	6.47834	7.45029	3.46234	4.25975	5.13202	6.33751	7.27357		0.046206	0.120453	0.059336	0.111212	0.047705		-0.1231	0.0061	-0.1696	-0.1408	-0.1767
	FIKKQKGFTSSEPAKVCAA	123	141	3.49594	4.13061	5.20438	6.41655	7.51765	3.41695	4.14526	5.0529	6.24907	7.27238		0.089642	0.090652	0.081699	0.083576	0.093951		-0.079	0.0147	-0.1515	-0.1675	-0.2453
	IKKQKGFTSSEPAKVCA	124	140	3.78016	4.43436	5.51738	6.64562	7.60305	3.63713	4.39015	5.29786	6.44168	7.39934		0.023919	0.023992	0.024469	0.025111	0.030394		-0.143	-0.0442	-0.2195	-0.2039	-0.2037
	IKKQKGFTSSEPAKVCAA	124	141	3.63574	4.28944	5.35435	6.52546	7.52869	3.52152	4.27689	5.18384	6.34357	7.28133		0.018271	0.017009	0.022748	0.022341	0.021441		-0.1142	-0.0125	-0.1705	-0.1819	-0.2474
	AIRKGFLAC	141	149	0.152742	0.182599	0.500325	1.36366	2.26959	0.136576	0.144084	0.138506	0.149058	0.212405		0.004877	0.009179	0.006175	0.013565	0.030107		-0.0162	-0.0385	-0.3618	-1.2146	-2.0572
	IRKGFLAC	142	149	0.084607	0.149114	0.413752	1.31552	2.15968	0.073037	0.08534	0.094595	0.102433	0.162046		0.013894	0.011096	0.011096	0.015694	0.023336		-0.0116	-0.0638	-0.3192	-1.2131	-1.9976
	ACHLAM	148	153	0.344997	1.19106	2.29791	2.29684	2.35341	0.099805	0.089522	0.069334	0.125065	0.141875		0.013676	0.013676	0.013676	0.013676	0.013676		-0.2452	-1.1015	-2.2286	-2.1718	-2.2115
	AMWKKLAEWPKTMTGL	152	167	8.42275	8.97477	9.37027	9.26502	9.36096	5.06836	6.4748	7.76898	8.77363	8.80846		0.00025	0.00025	0.00025	0.00025	0.00025		-3.3544	-2.5	-1.6013	-0.4914	-0.5525
	WKKLAEWPKTMTGL	154	167	7.34927	7.22141	7.47393	7.37	7.38249	4.94204	6.03593	6.97201	7.45068	7.37541		0.024949	0.017065	0.022597	0.01475	0.015931		-2.4072	-1.1855	-0.5019	0.0807	-0.0071
	VVIIRG	177	182	0.777051	0.853561	0.987191	0.976232	0.994345	0.910572	0.947663	0.966288	0.987349	0.997756		0.018119	0.018108	0.01796	0.018021	0.017959		0.1335	0.0941	-0.0209	0.0111	0.0034
	VVIIRGMKM	177	185	1.23473	1.27524	1.43445	1.4843	1.59692	1.32271	1.35152	1.39951	1.51332	1.674		0.011301	0.011301	0.011301	0.011301	0.011301		0.088	0.0763	-0.0349	0.029	0.0771			gray bars within peptide list indicate regions with no peptide coverage in the experiment
	IRGMK	180	184	0.66115	0.674394	0.906523	0.942166	1.02103	0.863231	0.870315	0.906953	1.00592	1.00775		0.0157	0.0157	0.0157	0.0157	0.0157		0.2021	0.1959	0.0004	0.0638	-0.0133
	YVAHVGDSG	186	194	1.83819	2.45917	2.7482	3.23574	3.44145	2.15502	2.36009	2.45478	2.83361	3.28395		0.015119	0.015119	0.015119	0.015119	0.015119		0.3168	-0.0991	-0.2934	-0.4021	-0.1575
	YVAHVGDSGVVLG	186	198	1.48953	2.02836	3.02859	3.75096	3.97434	1.61868	2.07274	2.66064	3.24625	3.76342		0.036337	0.020602	0.020974	0.020449	0.024429		0.2359	0.1844	-0.1498	-0.3049	-0.218
	VAHVGDSG	187	194	1.26984	1.52794	2.01099	2.43009	2.36279	1.50576	1.71231	1.86115	2.12521	2.14481		0.01015	0.01015	0.01015	0.01015	0.01015		0.1291	0.0444	-0.3679	-0.5047	-0.2109
	VVLGIQDDPKDDF	195	207	0.819916	1.78373	2.49535	2.60836	2.88688	0.80099	1.74194	2.47851	2.74915	3.21572		0.024879	0.024935	0.02257	0.022321	0.022341		-0.0189	-0.0418	-0.0168	0.1408	0.3288
	LGIQDDPKDDF	197	207	0.568818	1.21127	1.76885	1.82823	2.03957	0.531627	1.27542	1.77265	1.8613	2.22625		0.015106	0.015106	0.015106	0.015106	0.015106		-0.0372	0.0642	0.0038	0.0331	0.1867
	GIQDDPKDDF	198	207	0.82382	1.84649	2.6457	2.71811	2.89173	0.847928	1.87143	2.63481	2.86166	3.12559		0.043803	0.043529	0.043628	0.043487	0.043491		0.0241	0.0249	-0.0109	0.1436	0.2339
	QDDPKDD	200	206	0.66208	0.951666	1.18238	1.20942	1.2193	0.57104	0.988735	1.19043	1.38393	1.49187		0.01502	0.01502	0.01502	0.01502	0.01502		-0.091	0.0371	0.008	0.1745	0.2726
	DDPKDDF	201	207	0.480017	0.995116	1.45772	1.46084	1.50441	0.508567	1.02523	1.4315	1.5433	1.58873		0.008046	0.008046	0.008046	0.008046	0.008046		0.0286	0.0301	-0.0262	0.0825	0.0843
	VRAVE	208	212	1.06053	1.06118	1.2384	1.73722	2.08964	1.03421	1.05275	1.27513	1.92311	2.35621		0.008797	0.008797	0.008797	0.008797	0.008797		-0.0263	-0.0084	0.0367	0.1859	0.2666
																											peptides not covered in this region are part of the flap, which was removed from the protein construct in this experiment.
	VVSPEPDTSV	289	298	2.57691	3.66846	4.29609	4.53262	4.52733	2.5923	3.62408	3.91045	4.25901	4.49381		0.000121	0.000121	0.000121	0.000121	0.000121		0.0154	-0.0444	-0.3856	-0.2736	-0.0335		no peptides outside of flap region displayed any peak-widening or bimodal distributions
	VVSPEPDTSVHTLDPQKHKY	289	308	2.76858	3.90681	5.04416	5.6331	5.9508	2.72847	3.85192	4.65864	5.39083	5.89333		0.077042	0.096515	0.088109	0.097176	0.116628		-0.0401	-0.0549	-0.3855	-0.2423	-0.0575
	SPEPDTSVHTLDPQKHKYIIL	291	311	2.15637	3.21865	4.15767	4.59194	4.8044	2.14989	3.09925	3.87263	4.38679	4.75977		0.020737	0.055452	0.03324	0.029021	0.019945		-0.0065	-0.1194	-0.285	-0.2052	-0.0446
	PDTSVHTLDPQKHKYIIL	294	311	1.55333	2.44498	3.28955	3.71048	3.96627	1.51291	2.3724	3.02737	3.54458	3.91313		0.132345	0.127028	0.134984	0.122198	0.116739		-0.0404	-0.0726	-0.2622	-0.1659	-0.0531
	DTSVHTLDPQKHKYIIL	295	311	1.44678	2.26674	3.07153	3.44673	3.60868	1.51292	2.25153	2.85864	3.29316	3.61942		0.020433	0.020433	0.020433	0.020433	0.020433		0.0661	-0.0152	-0.2129	-0.1536	0.0107
	IILGSDGL	309	316	0.455879	0.871055	1.19921	1.21936	1.33784	0.20064	0.282273	0.603968	1.14081	1.35735		0.009391	0.009391	0.009391	0.009391	0.009391		-0.2552	-0.5888	-0.5952	-0.0785	0.0195
	GSDGL	312	316	0.374758	0.81856	1.12301	1.13138	1.14588	0.179939	0.255319	0.548187	1.03175	1.13397		0.005326	0.005326	0.005326	0.005326	0.005326		-0.1948	-0.5632	-0.5748	-0.0996	-0.0119
	GSDGLW	312	317	0.251655	0.615746	0.857393	0.844536	0.875583	0.111236	0.169209	0.363955	0.774452	0.86659		0.006789	0.006789	0.006789	0.006789	0.006789		-0.1404	-0.4465	-0.4934	-0.0701	-0.009
	WNMIPPQD	317	324	0.688382	0.922026	1.27653	1.37274	1.56478	0.665999	0.92357	1.24059	1.30238	1.43549		0.011708	0.011708	0.011708	0.011708	0.011708		-0.0224	0.0015	-0.0359	-0.0704	-0.1293
	WNMIPPQDA	317	325	0.821547	1.05759	1.39088	1.49731	1.70518	0.793824	1.03608	1.34729	1.4564	1.5813		0.021412	0.033426	0.04553	0.049905	0.048355		-0.0277	-0.0215	-0.0436	-0.0409	-0.1239
	WNMIPPQDAIS	317	327	0.848281	1.10338	1.42474	1.70234	2.2673	0.823628	1.05829	1.42531	1.62313	2.04187		0.02789	0.030754	0.028647	0.02983	0.037597		-0.0547	-0.121	-0.0428	0.019	-0.0336
	NMIPPQD	318	324	0.885271	1.2296	1.54846	1.55352	1.59294	0.830565	1.10859	1.50564	1.57255	1.55935		0.014914	0.014914	0.014914	0.014914	0.014914		-0.0339	-0.0407	-0.011	0.0302	-0.0455
	NMIPPQDA	318	325	0.913174	1.18557	1.5125	1.54577	1.60976	0.879225	1.14483	1.50149	1.576	1.56426		0.004716	0.004716	0.004716	0.004716	0.004716		-0.0247	-0.0451	0.0006	-0.0792	-0.2254
	NMIPPQDAIS	318	327	0.922823	1.20399	1.60316	1.83344	2.19758	0.895796	1.16678	1.57321	1.74057	2.07197		0.009723	0.009723	0.009723	0.009723	0.009723		-0.027	-0.0372	-0.0299	-0.0929	-0.1256
	PPQDAIS	321	327	0.549455	0.798953	1.16985	1.39385	1.66364	0.638126	0.795702	0.991097	1.21357	1.4949		0.01038	0.01038	0.01038	0.01038	0.01038		0.0887	-0.0033	-0.1788	-0.1803	-0.1687
	MCQDQE	328	333	0.658104	1.63229	2.1145	2.53102	2.61356	0.551273	1.44411	2.0333	2.48627	2.64359		0.008693	0.008693	0.008693	0.008693	0.008693		-0.1068	-0.1882	-0.0812	-0.0448	0.03
	MCQDQEEKKYLMGEHGQSC	328	346	8.35682	9.3098	10.0122	9.94135	9.98245	7.96821	9.28755	9.80423	9.91959	10.0118		0.02934	0.041695	0.053422	0.034557	0.037149		-0.3886	-0.0222	-0.208	-0.0218	0.0294
	CQDQEEKKYLMGEHGQSC	329	346	8.26411	9.11371	9.65739	9.58391	9.5477	7.91083	9.14278	9.51549	9.62409	9.5538		0.037114	0.036105	0.105787	0.037818	0.035329		-0.3533	0.0291	-0.1419	0.0402	0.0061
	EKKYLMGEHGQSC	334	346	5.94484	5.7555	6.00381	5.90723	5.85576	5.77747	5.82401	5.91974	6.00041	5.88032		0.025825	0.025825	0.025825	0.025825	0.025825		-0.1674	0.0685	-0.0841	0.0932	0.0246
	LVNRALGRW	350	358	0.843041	1.55992	2.52629	2.83279	3.27921	0.382231	0.678379	1.80558	2.67762	2.79989		0.006347	0.006347	0.006347	0.006347	0.006347		-0.4608	-0.8815	-0.7207	-0.1552	-0.4793
	VNRALGRWRQRM	351	362	3.3505	4.19659	5.10498	5.36261	5.69145	1.82519	3.22485	4.43483	5.22638	5.34054		0.031398	0.031398	0.031398	0.031398	0.031398		-1.5253	-0.9717	-0.6701	-0.1362	-0.3509
	NRALGRWRQRM	352	362	3.24752	4.09642	5.04217	5.19085	5.47964	1.84569	3.17213	4.34235	5.06042	5.14864		0.007739	0.007739	0.007739	0.007739	0.007739		-1.4018	-0.9243	-0.6998	-0.1304	-0.331
	VICISPEVDNQGNF	372	385	4.90063	5.15296	5.35472	5.68597	6.00468	4.8238	5.16899	5.41744	5.81058	6.08279		0.006195	0.006195	0.006195	0.006195	0.006195		-0.0768	0.016	0.0627	0.1246	0.0781
	ICISPEVDNQGNF	373	385	4.84784	5.08002	5.34954	5.59436	5.90488	4.733	5.05679	5.30739	5.65022	5.90136		0.040285	0.050718	0.048928	0.035471	0.047567		-0.1148	-0.0232	-0.0421	0.0559	-0.0035
	ICISPEVDNQGNFTNE	373	388	6.79662	6.91014	7.39856	7.63314	7.93077	6.60931	6.96563	7.34576	7.69993	7.85334		0.015012	0.015012	0.015012	0.015012	0.015012		-0.0926	-0.0792	-0.097	0.106	0.0132
	CISPEVDNQGNF	374	385	4.63394	4.87496	5.16844	5.36174	5.64151	4.5413	4.7958	5.07141	5.46778	5.6547		0.020927	0.020927	0.020927	0.020927	0.020927		-0.1009	0.0214	-0.0672	0.0777	0.0057
	CISPEVDNQGNFTNE	374	388	6.7363	6.99286	7.31587	7.53698	7.71219	6.64783	6.86705	7.21307	7.62411	7.96843		0.005874	0.005874	0.005874	0.005874	0.005874		-0.1873	0.0555	-0.0528	0.0668	-0.0774
	ISPEVDNQGNF	375	385	4.60867	4.81769	5.07699	5.02934	5.02034	4.50775	4.83914	5.00976	5.107	5.02602		0.024934	0.024934	0.024934	0.024934	0.024934		-0.0885	-0.1258	-0.1028	0.0871	0.2562
	TNEDEL	386	391	1.73038	2.16262	2.56245	2.59034	2.5922	1.41028	1.90947	2.4495	2.56858	2.53998		0.01479	0.01479	0.01479	0.01479	0.01479		-0.3201	-0.2532	-0.1129	-0.0218	-0.0522
	LYLNL	391	395	1.81252	2.15821	2.41171	2.45609	2.47866	1.54746	1.98826	2.35526	2.47425	2.46224		0.013577	0.013577	0.013577	0.013577	0.013577		-0.2651	-0.17	-0.0564	0.0182	-0.0164
	YLNLTDSPSYNSQETC	392	407	8.70449	8.82428	9.03009	8.94107	8.90738	8.45751	8.42767	8.80459	8.85564	8.76885		0.003291	0.003291	0.003291	0.003291	0.003291		-0.247	-0.3966	-0.2255	-0.0854	-0.1385
	TDSPSYNSQ	396	404	4.50241	4.42557	4.58221	4.55413	4.55912	4.41028	4.52943	4.47947	4.56035	4.5156		0.016453	0.016453	0.016453	0.016453	0.016453		-0.0921	0.1039	-0.1027	0.0062	-0.0435
	TDSPSYNSQE	396	405	5.14333	5.02128	5.17377	5.06749	5.06206	5.09343	4.98758	5.08727	5.08389	5.08846		0.010839	0.010839	0.010839	0.010839	0.010839		-0.0499	-0.0337	-0.0865	0.0164	0.0264
	TDSPSYNSQETC	396	407	6.59203	6.46455	6.70341	6.57474	6.59555	6.54279	6.48668	6.5659	6.6876	6.59331		0.013445	0.013445	0.013445	0.013445	0.013445		-0.0492	0.0221	-0.1375	0.1129	-0.0022
	NSQETC	402	407	2.89485	2.91289	3.01453	2.94383	2.95775	2.84926	2.90095	2.93923	2.97584	2.93977		0.008265	0.008265	0.008265	0.008265	0.008265		-0.0456	-0.0119	-0.0753	0.032	-0.018
	TCVMTPSPCSTPPVK	406	420	5.80563	6.39963	6.90873	6.96984	6.90622	6.44406	6.79038	6.91966	6.93752	6.91956		0.010278	0.010278	0.010278	0.010278	0.010278		0.6384	0.3908	0.0109	-0.0323	0.0133
	VMTPSPCSTPPVK	408	420	4.64602	5.0661	5.3332	5.34428	5.37925	4.91648	5.25047	5.33255	5.41783	5.35911		0.02299	0.020737	0.020108	0.021235	0.022482		0.2705	0.1844	-0.0007	0.0735	-0.0201

## Sheet: Figure 7D
				Deuterium Uptake (Da)						Deuterium Uptake (Da)						Deuterium Uptake (Da)						Relative Uptake Difference (Da)						Relative Uptake Difference (Da)
				PPM1D(1-377)						PPM1D(1-400)						PPM1D(1-420)						D[PPM1D(1-400)] - D[PPM1D(1-420)]						D[PPM1D(1-377)] - D[PPM1D(1-420)]
EX1	Sequence	Start	End	10 s	1 min	10 min	1 h	4 h		10 s	1 min	10 min	1 h	4 h		10 s	1 min	10 min	1 h	4 h		10 s	1 min	10 min	1 h	4 h		10 s	1 min	10 min	1 h	4 h			Peptide Coverage Map:
	YSLGVSV	5	11	1.22513	1.72132	2.25357	2.50066	2.68921		0.330192	0.790653	1.77831	2.2513	2.54961		0.17806	0.27547	0.867925	1.84767	2.24323		0.1521	0.5152	0.9104	0.4036	0.3064		1.0471	1.4459	1.3856	0.653	0.446
	YSLGVSVF	5	12	1.56488	2.3757	3.20444	3.59166	4.08517		0.410167	0.983975	2.25062	3.07229	3.49653		0.10595	0.390592	1.14916	2.44315	3.00714		0.3042	0.5934	1.1015	0.6291	0.4894		1.4589	1.9851	2.0553	1.1485	1.078
	VSVFSDQGGRKYME	9	22	5.81342	6.70951	7.22617	7.4883	7.71882		4.71916	5.8752	6.74054	7.12953	7.34425		4.78927	5.78016	6.62452	7.13307	7.34406		-0.0701	0.095	0.116	-0.0035	0.0002		1.0241	0.9294	0.6016	0.3552	0.3748
	VSVFSDQGGRKYMED	9	23	5.84807	7.04594	7.55189	8.1075	8.04865		4.38442	5.80537	7.03878	7.40085	7.7024		4.76652	5.84183	7.05236	7.57285	7.76163		-0.3821	-0.0365	-0.0136	-0.172	-0.0592		1.0816	1.2041	0.4995	0.5346	0.287
	SVFSDQGGRKYME	10	22	5.22014	6.07658	6.37789	6.73498	6.96265			5.65161	6.44382	6.40733	6.49506		4.14969	5.5199	6.15313	6.48205	6.31707			0.1317	0.2907	-0.0747	0.178		1.0704	0.5567	0.2248	0.2529	0.6456
	FSDQGGRKYMED	12	23	4.67424	5.56323	5.96398	6.13027	6.13751		4.16913	5.11819	5.94813	6.05854	6.11144		4.1338	5.03223	5.94716	6.08977	6.16092		0.0353	0.086	0.001	-0.0312	-0.0495		0.5404	0.531	0.0168	0.0405	-0.0234
	SDQGGRKYME	13	22	4.15838	4.85896	5.15441	5.28642	5.30601		3.66102	4.53243	5.15769	5.20808	5.21809		3.78981	4.58368	5.22287	5.28807	5.31771		-0.1288	-0.0513	-0.0652	-0.08	-0.0996		0.3686	0.2753	-0.0685	-0.0016	-0.0117
	SDQGGRKYMED	13	23	4.32481	5.16858	5.57658	5.72949	5.72716		3.84884	4.78594	5.6009	5.7026	5.72159		3.92937	4.81159	5.60335	5.73677	5.78336		-0.0805	-0.0257	-0.0025	-0.0342	-0.0618		0.3954	0.357	-0.0268	-0.0073	-0.0562
	IVVEPEPTA	27	35	2.45501	2.96828	3.57988	3.74848	3.83931		2.26923	2.70891	3.40819	3.87547	3.88466		2.09013	2.47397	3.03647	3.57876	3.84175		0.1791	0.2349	0.3717	0.2967	0.0429		0.3649	0.4943	0.5434	0.1697	-0.0024
	IVVEPEPTAEEKPSPR	27	42	6.16414	6.8855	7.52484	7.81064	7.93579		6.37511	6.76896	7.69211	7.87546	7.94717		6.13462	6.71813	7.26408	7.79406	7.94749		0.2405	0.0508	0.428	0.0814	-0.0003		0.0295	0.1674	0.2608	0.0166	-0.0117
	IVVEPEPTAEEKPSPRRS	27	44	7.8067	8.42864	8.89872	9.16902	9.28721		7.57346	7.96953	8.92517	9.24122	9.32803		7.31193	7.65148	8.45505	9.08457	9.33427		0.2615	0.3181	0.4701	0.1566	-0.0062		0.4948	0.7772	0.4437	0.0845	-0.0471
	IVVEPEPTAEEKPSPRRSL	27	45	8.27955	8.87535	9.45117	9.75404	9.84245		8.2693	8.42649	9.52911	9.80126	9.84074		8.09639	8.46552	9.21136	9.74682	9.92091		0.1729	-0.039	0.3178	0.0544	-0.0802		0.1832	0.4098	0.2398	0.0072	-0.0785
	PTAEEKPSPRRSLSQPLPPRPSPAALPGGEVSGKGPAVA	33	71	17.6671	17.9113	18.2917	18.7891	18.5466		17.5042	18.0313	18.4884	18.6646	18.6511		17.612	17.4333	18.2637	18.5117	18.8362		-0.1078	0.598	0.2247	0.1529	-0.1851		0.0551	0.4781	0.028	0.2774	-0.2896
	EKPSPRRSLSQPLPPRPSPAALPGGEVSGKGPAVA	37	71	15.7537	15.6165	15.8568	15.9226	15.8318		15.5791	15.5758	15.6901	15.8117	15.7377		15.8532	15.608	16.0412	16.0329	16.0731		-0.2741	-0.0322	-0.3511	-0.2212	-0.3354		-0.0995	0.0085	-0.1844	-0.1103	-0.2413
	PGGEVSGKGPAVA	59	71	6.83317	6.89634	6.98615	7.06605	7.12067		6.74631	6.78238	6.89429	7.00385	6.98173		6.80989	6.78998	7.01066	7.1673	7.06342		-0.0636	-0.0076	-0.1164	-0.1635	-0.0817		0.0233	0.1064	-0.0245	-0.1013	0.0573
	PGGEVSGKGPAVAARE	59	74	8.64624	8.6517	8.7001	8.70691	8.60563		8.49054	8.55134	8.65162	8.58865	8.63667		8.52155	8.65122	8.78844	8.75491	8.7892		-0.031	-0.0999	-0.1368	-0.1663	-0.1525		0.1247	0.0005	-0.0883	-0.048	-0.1836
	VSGKGPAVA	63	71	4.19281	4.18571	4.24011	4.25274			4.23932	4.11888	4.2578	4.25187	4.30634		4.26271	4.21239	4.26619	4.2785	4.32162		-0.0234	-0.0935	-0.0084	-0.0266	-0.0153		-0.0699	-0.0267	-0.0261	-0.0258
	AREARDPLPDAGASPAPSRC	72	91	8.89024	8.91714	8.99089	9.05282	8.95715		8.77489	8.82638	8.96525	9.03926	8.98432		8.94545	8.90343	8.93525	9.13119	9.11785		-0.1706	-0.077	0.03	-0.0919	-0.1335		-0.0552	0.0137	0.0556	-0.0784	-0.1607
	ARDPLPDAGASPAPSRC	75	91	6.89856	6.8165	6.8879	6.9626	6.93354		6.75833	6.76581	6.88663	6.95655	6.85617		6.99902	6.81515	6.92609	6.92233	6.85088		-0.2407	-0.0493	-0.0395	0.0342	0.0053		-0.1005	0.0013	-0.0382	0.0403	0.0827
	FAVCDGHGGRE	101	111	2.01199	2.60242	2.88654	3.19994	3.40449		1.65878	2.09914	2.5531	2.98723	3.09796		1.66995	2.18123	2.56577	2.69787	3.0145		-0.0112	-0.0821	-0.0127	0.2894	0.0835		0.342	0.4212	0.3208	0.5021	0.39
	FAVCDGHGGREAAQ	101	114	2.57195	3.89591	5.1612	5.54974	5.78141		2.03449	3.0611	4.65046	5.2697	5.49453		1.96203	3.0754	4.4655	5.01676	5.29574		0.0725	-0.0143	0.185	0.2529	0.1988		0.6099	0.8205	0.6957	0.533	0.4857
	FAVCDGHGGREAAQF	101	115	2.27426	3.76036	5.39416	5.80705	6.05484		1.79665	2.85662	4.91291	5.61314	5.77307		1.67268	2.86465	4.63781	5.27804	5.56744		0.124	-0.008	0.2751	0.3351	0.2056		0.6016	0.8957	0.7564	0.529	0.4874
	AVCDGHGGREAAQF	102	115	2.23145	3.58984	5.06494	5.43347	5.742		1.75827	2.74711	4.56583	5.27613	5.44953		1.69246	2.79716	4.36747	5.06834	5.30936		0.0658	-0.05	0.1984	0.2078	0.1402		0.539	0.7927	0.6975	0.3651	0.4326
	VCDGHGGREAAQ	103	114	2.42352	3.6451	4.79353	5.14485	5.34116		1.96197	2.88288	4.36838	4.9476	5.10705		1.91788	2.93855	4.2146	4.73131	4.97904		0.0441	-0.0557	0.1538	0.2163	0.128		0.5056	0.7065	0.5789	0.4135	0.3621
	VCDGHGGREAAQF	103	115	2.1941	3.52248	4.95887	5.3365	5.50176		1.70852	2.63827	4.51401	5.13671	5.26196		1.69676	2.75683	4.32525	4.89142	5.15939		0.0118	-0.1186	0.1888	0.2453	0.1026		0.4973	0.7657	0.6336	0.4451	0.3424
	CDGHGGREAAQF	104	115	2.38286	3.67266	4.83458	5.03379	5.40899		1.87752	2.45905	4.24514	4.9265	5.24202		1.866	2.80663	4.09792	4.85954	5.01321		0.0115	-0.3476	0.1472	0.067	0.2288		0.5169	0.866	0.7367	0.1742	0.3958
	DGHGGREAAQF	105	115	2.28035	3.47228	4.88925	5.11478	5.0873		1.89838	2.84114	4.5845	5.02661	5.0754		1.89576	2.92091	4.41572	5.0505	5.16759		0.0026	-0.0798	0.1688	-0.0239	-0.0922		0.3846	0.5514	0.4735	0.0643	-0.0803
	FAREHL	115	120	0.1109	0.391569	1.2197	1.66501	1.78442		0.122851	0.229287	1.01463	1.55157	1.77755		0.109843	0.235142	0.877312	1.55264	1.79674		0.013	-0.0059	0.1373	-0.0011	-0.0192		0.0011	0.1564	0.3424	0.1124	-0.0123
	FAREHLWG	115	122	0.12415	0.563901	1.7586	2.54424	2.74381		0.15417	0.349432	1.50879	2.32837	2.74136		0.118607	0.322735	1.27895	2.28826	2.70483		0.0356	0.0267	0.2298	0.0401	0.0365		0.0055	0.2412	0.4797	0.256	0.039
	FAREHLWGF	115	123	0.1199	0.554087	1.87163	2.72748	3.00465		0.105666	0.294202	1.4981	2.37005	2.82234		0.117443	0.316962	1.30534	2.32695	2.80442		-0.0118	-0.0228	0.1928	0.0431	0.0179		0.0025	0.2371	0.5663	0.4005	0.2002
	AREHLWGF	116	123	0.099839	0.406607	1.35664	2.09263	2.39944		0.138382	0.289918	1.15267	1.8239	2.23307		0.066568	0.216358	0.950311	1.72073	2.17081		0.0718	0.0736	0.2024	0.1032	0.0623		0.0333	0.1902	0.4063	0.3719	0.2286
	HLWGF	119	123	0.065678	0.377034	0.944389	1.36968	1.58324		0.046292	0.293432	0.816149	1.19085	1.40555		0.044408	0.294054	0.745699	1.17859	1.38056		0.0019	-0.0006	0.0704	0.0123	0.025		0.0213	0.083	0.1987	0.1911	0.2027
	FIKKQKGFTSSEPAKVCA	123	140	3.31273	4.10152	5.2423	6.66212	7.69301		3.18807	3.94972	5.03187	6.1522	7.18149		3.21347	3.97097	5.01303	6.05068	6.96764		-0.0254	-0.0213	0.0188	0.1015	0.2139		0.0993	0.1306	0.2293	0.6114	0.7254
	FIKKQKGFTSSEPAKVCAA	123	141	3.22286	4.07216	5.2162	6.66907	7.87289		3.12601	3.85063	4.99314	6.17389	7.22133		3.16513	3.96772	4.97542	6.09516	7.07284		-0.0391	-0.1171	0.0177	0.0787	0.1485		0.0577	0.1044	0.2408	0.5739	0.8
	IKKQKGFTSSEPAKVCA	124	140	3.52682	4.38412	5.48169	6.80424	7.79461		3.38273	4.12051	5.24942	6.37315	7.33724		3.42006	4.20846	5.20575	6.29793	7.20817		-0.0373	-0.0879	0.0437	0.0752	0.1291		0.1068	0.1757	0.2759	0.5063	0.5864			gray bars within peptide list indicate regions with no peptide coverage in the experiment
	IKKQKGFTSSEPAKVCAA	124	141	3.39759	4.24752	5.38492	6.78229	7.8639		3.2779	4.02268	5.17596	6.32937	7.31826		3.28675	4.08877	5.09485	6.22165	7.13137		-0.0089	-0.0661	0.0811	0.1077	0.1869		0.1108	0.1587	0.2901	0.5606	0.7325
	AIRKGFLAC	141	149	0.086073	0.112315	0.219084	0.795685	1.9235		0.138238	0.129799	0.171352	0.375117	0.93799		0.093138	0.103545	0.171872	0.323952	0.736086		0.026	0.0399	0.0258	0.0377	0.0375		0.0201	0.0459	0.0294	0.2413	0.5522
	IRKGFL	142	147	0.078633	0.100693	0.123712	0.431061	0.995516		0.084553	0.094661	0.120083	0.227496	0.480785		0.058563	0.054772	0.094302	0.189775	0.443299		0.0451	0.0263	-0.0005	0.0512	0.2019		-0.0071	0.0088	0.0472	0.4717	1.1874
	IRKGFLAC	142	149	0.045944	0.081594	0.157466	0.675061	1.68756		0.087475	0.074788	0.156873	0.330297	0.829825		0.064245	0.062636	0.117972	0.269202	0.660136		0.0232	0.0122	0.0389	0.0611	0.1697		-0.0183	0.019	0.0395	0.4059	1.0274
	ACHLAM	148	153	0.023257	0.169065	0.863502	1.99737	2.22724		0.081141	0.119853	0.639501	1.6353	2.21986		0.053011	0.099772	0.613662	1.68583	2.21783		0.0281	0.0201	0.0258	-0.0505	0.002		-0.0298	0.0693	0.2498	0.3115	0.0094
	AMWKKLAEWPKTMTGLPSTSGTTASV	152	177	9.49062	11.7414	13.2307	14.0063	14.2026		8.58984	10.9831	12.9808	13.8345	13.9687		8.73536	11.1787	12.9339	13.9352	14.0484		-0.1124	-0.1134	-0.0642	-0.1286	-0.1246		0.3821	0.2209	-0.038	-0.1105	-0.0914
	WKKLAEWPKTMTGL	154	167	6.44835	7.48318	7.69814	7.73203	7.73413		5.95383	7.14888	7.67186	7.71391	7.70092		6.06628	7.26231	7.73609	7.84255	7.82554		-0.1455	-0.1956	0.0469	-0.1007	-0.0797		0.7553	0.5627	0.2968	0.071	0.1542
	WKKLAEWPKTMTGLPSTSGTTAS	154	176	8.98694	10.7027	11.7049	12.2518	12.3707		8.1778	10.1351	11.6143	12.1967	12.2695		8.3374	10.2429	11.6626	12.3794	12.3506		-0.1596	-0.1077	-0.0482	-0.1826	-0.0811		0.6495	0.4599	0.0424	-0.1275	0.0201
	WKKLAEWPKTMTGLPSTSGTTASV	154	177	8.87635	10.5805	11.6261	12.1835	12.4025		8.04715	9.98481	11.5098	12.1229	12.182		8.18112	10.1108	11.5204	12.2096	12.2039		-0.134	-0.126	-0.0105	-0.0867	-0.0218		0.6952	0.4697	0.1057	-0.0261	0.1986
	PSTSGTTASV	168	177	2.80847	3.47701	4.08885	4.27274	4.58115		2.29884	3.19653	4.15668	4.53515	4.5258		2.4721	3.19816	4.14673	4.55169	4.57575		-0.1733	-0.0016	0.01	-0.0165	-0.0499		0.3364	0.2789	-0.0579	-0.2789	0.0054
	VVIIRG	177	182	0.905363	0.952424	0.972799	1.07638	1.40362		0.95379	0.958586	0.973709	0.975636	1.01773		0.91152	0.957643	0.96188	0.953854	1.02452		0.0423	0.0009	0.0118	0.0218	-0.0068		-0.0062	-0.0052	0.0109	0.1225	0.3791
	VVIIRGMKM	177	185	1.39948	1.45243	1.51689	1.75636	2.37853		1.48228	1.49813	1.53289	1.63163	1.93919		1.4292	1.48261	1.57454	1.55484	1.66856		0.0531	0.0155	-0.0416	0.0768	0.2706		-0.0297	-0.0302	-0.0577	0.2015	0.71
	VIIRGMK	178	184	1.36969	1.46705	1.53247	1.66902	2.17272		1.44963	1.41345	1.53552	1.60157	1.76244		1.44999	1.42461	1.44998	1.48048	1.54382		-0.0004	-0.0112	0.0855	0.1211	0.2186		-0.0803	0.0424	0.0825	0.1885	0.6289
	VIIRGMKM	178	185	1.45908	1.50216	1.55572	1.80522	2.35269		1.51039	1.51666	1.56037	1.6584	1.95312		1.45861	1.50105	1.55675	1.57655	1.69417		0.0518	0.0156	0.0036	0.0819	0.259		0.0005	0.0011	-0.001	0.2287	0.6585
	IRGMKM	180	185	1.44097	1.34181	1.38718	1.60473	2.12739		1.43323	1.47019	1.35954	1.45542	1.73516		1.43169	1.38566	1.40619	1.53736	1.58411		0.0015	0.0845	-0.0466	-0.0819	0.151		0.0093	-0.0438	-0.019	0.0674	0.5433
	YVAHVGDSG	186	194	1.57023	2.14961	2.63301	3.21838	3.43824		1.3004	1.91097	2.51989	3.03536	3.32046		1.24692	1.93321	2.43717	2.93604	3.31036		0.0535	-0.0222	0.0827	0.0993	0.0101		0.3233	0.2164	0.1958	0.2823	0.1279
	YVAHVGDSGVVL	186	197	0.945714	1.63569	2.61468	3.43427	3.82364		0.80422	1.39382	2.47623	3.23189	3.52431		0.70657	1.34565	2.28383	3.07609	3.41644		0.0976	0.0482	0.1924	0.1558	0.1079		0.2391	0.29	0.3308	0.3582	0.4072
	YVAHVGDSGVVLG	186	198	1.2102	1.97908	2.98989	3.91202	4.47661		1.00092	1.65729	2.7392	3.5376	3.93196		0.987458	1.66722	2.63164	3.42889	3.87264		0.0135	-0.0099	0.1076	0.1087	0.0593		0.2227	0.3119	0.3583	0.4831	0.604
	YVAHVGDSGVVLGIQDDPKDDF	186	207	1.68757	3.31029	4.84602	6.04885	7.122		1.62243	2.89675	4.53028	5.56484	6.27712		1.5125	3.13621	4.54526	5.37793	6.09998		0.1099	-0.2395	-0.015	0.1869	0.1771		0.1751	0.1741	0.3008	0.6709	1.022
	GVVLGIQDDPKDDF	194	207	0.81835	1.85747	2.82264	3.309	4.00295		0.85402	1.73369	2.56073	2.99284	3.47444		0.8101	1.80213	2.59759	2.94531	3.24575		0.0439	-0.0684	-0.0369	0.0475	0.2287		0.0082	0.0553	0.2251	0.3637	0.7572
	VVLGIQDDPKDDF	195	207	0.882433	1.92427	2.58489	3.03345	3.79045		0.89287	1.82527	2.53506	2.74974	3.21622		0.808264	1.85608	2.50681	2.66624	2.99044		0.0846	-0.0308	0.0283	0.0835	0.2258		0.0742	0.0682	0.0781	0.3672	0.8
	LGIQDDPKDDF	197	207	0.841896	1.57446	2.13875	2.61308	3.00535		0.690879	1.33971	1.86404	2.1158	2.46859		0.700254	1.44046	2.01576	2.1123	2.42128		-0.0094	-0.1008	-0.1517	0.0035	0.0473		0.1416	0.134	0.123	0.5008	0.5841
	GIQDDPKDDF	198	207	0.847285	1.87976	2.52592	2.76045	3.0441		0.893552	1.84481	2.5469	2.69381	2.94496		0.768139	1.81201	2.49886	2.58676	2.76521		0.1254	0.0328	0.048	0.107	0.1798		0.0791	0.0678	0.0271	0.1737	0.2789
	IQDDPKDDF	199	207	0.79115	1.74549	2.3271	2.3604	2.32248		0.817506	1.72285	2.40667	2.38799	2.389		0.758971	1.71999	2.39886	2.41572	2.38991		0.0585	0.0029	0.0078	-0.0277	-0.0009		0.0322	0.0255	-0.0718	-0.0553	-0.0674
	QDDPKDDF	200	207	0.601803	1.32815	1.72227	1.96783	2.13455		0.601677	1.30166	1.71916	1.77435	2.01926		0.560589	1.29307	1.69769	1.76376	1.88542		0.0411	0.0086	0.0215	0.0106	0.1338		0.0412	0.0351	0.0246	0.2041	0.2491
	DDPKDDF	201	207	0.468209	0.968966	1.26882	1.38967	1.52686								0.425098	0.967026	1.30175	1.32576	1.4375								0.0431	0.0019	-0.0329	0.0639	0.0894
	VEVTQDHKPEL	211	221	3.44033	3.98801	4.41001	4.45107	4.48054		3.06135	3.82022	4.3581	4.37187	4.46565		3.12621	3.80073	4.36177	4.41273	4.46713		-0.0649	0.0195	-0.0037	-0.0409	-0.0015		0.3141	0.1873	0.0482	0.0383	0.0134
	VEVTQDHKPELPKE	211	224	4.87245	5.41207	5.83206	5.89214	5.88652		4.44761	5.1525	5.80752	5.88804	5.8622		4.56806	5.26221	5.87187	5.93566	5.92		-0.1204	-0.1097	-0.0644	-0.0476	-0.0578		0.3044	0.1499	-0.0398	-0.0435	-0.0335
	VEVTQDHKPELPKERERIEGLGG	211	233	9.39309	10.151	10.6604	10.7519	10.7942		8.78368	9.94805	10.6567	10.8235	10.7077		9.23931	9.94503	10.8248	11.0086	10.8289		-0.2173	-0.1072	-0.088	-0.0653	-0.0787		0.163	0.0772	-0.0829	-0.0496	-0.0764
	VEVTQDHKPELPKERERIEGLGGSVM	211	236	11.8668	12.4914	12.9975	13.141	12.9901		11.1352	12.1717	13.0136	13.1857	13.0735		11.4533	12.2566	13.1573	13.2687	13.163		-0.4556	0.003	-0.1681	-0.185	-0.1212		0.1538	0.206	-0.1644	-0.2567	-0.0347
	VTQDHKPELPKERE	213	226	5.08576	5.26365	5.32814	5.36735	5.30648		4.70548	5.07927	5.32304	5.35162	5.3042		4.92274	5.18644	5.41108	5.41697	5.38293		-0.3181	-0.0849	-0.1437	-0.0831	-0.0895		0.4135	0.2348	-0.1597	-0.1278	-0.1729
	RERIEGLGGSVM	225	236	6.53416	6.73159	6.89759	6.95399	6.98799		6.28199	6.5927	6.86866	6.95833	6.96325		6.41192	6.63526	6.9697	6.95242	6.91166		-0.1299	-0.0426	-0.101	0.0059	0.0516		0.1222	0.0963	-0.0721	0.0016	0.0763
	RIEGLGGSVM	227	236	5.48661	5.58146	5.66322	5.70972	5.72721		5.31563	5.47494	5.65193	5.67646	5.66943		5.48019	5.563	5.73141	5.73271	5.71793		-0.1646	-0.0881	-0.0795	-0.0563	-0.0485		0.0064	0.0185	-0.0682	-0.023	0.0093
	SVMNKSGVN	234	242	4.70234	4.70269	4.80104	4.85259	4.79015		4.70285	4.72334	4.74712	4.80423	4.75288		4.7465	4.65272	4.84537	4.76916	4.79648		-0.0437	0.0706	-0.0982	0.0351	-0.0436		-0.0442	0.05	-0.0443	0.0834	-0.0063
	LTHNGPVRRSTVIDQIPFL	251	269	7.79396	7.871	7.97535	8.08212	8.05601		7.82569	7.8778	8.03992	8.17834	8.08607		7.97679	8.00857	8.2114	8.23978	8.2314		-0.1511	-0.1308	-0.1715	-0.0614	-0.1453		-0.1828	-0.1376	-0.2361	-0.1577	-0.1754
	VIDQIPFL	262	269	2.96405	3.0404	3.03331	3.21093	3.10418		3.10488	3.25379	3.31189	3.09582	3.11367		3.14414	3.23524	3.40055	3.19403	3.39169		-0.0393	0.0185	-0.0887	-0.0982	-0.278		-0.1801	-0.1948	-0.3672	0.0169	-0.2875
	IDQIPFL	263	269	2.53332	2.64283	2.74818	2.75248	2.72748		2.49493	2.6489	2.74166	2.73734	2.72759		2.6337	2.72144	2.79298	2.75867	2.76773		-0.1388	-0.0725	-0.0513	-0.0213	-0.0401		-0.1004	-0.0786	-0.0448	-0.0062	-0.0403
	IPFLAV	266	271	2.89866	3.1631	3.30981	3.32815	3.37252		2.74438	3.09063	3.282	3.30056	3.33412		2.9597	3.26311	3.43192	3.42565	3.4461		-0.2153	-0.1725	-0.1499	-0.1251	-0.112		-0.061	-0.1	-0.1221	-0.0975	-0.0736
	FLAVARALGDL	268	278	4.68001	5.11256	5.98771	6.33689	6.33939		5.67377	6.0542	6.17082	6.20697	6.21443		6.17717	6.35644	6.4841	6.48677	6.527		-0.5034	-0.3022	-0.3133	-0.2798	-0.3126		-1.4972	-1.2439	-0.4964	-0.1499	-0.1876
	ARALGDL	272	278	3.39482	3.59499	3.67986	3.73508	3.74872		3.2148	3.54541	3.69227	3.71791	3.71355		3.31754	3.56561	3.69951	3.73764	3.77848		-0.1027	-0.0202	-0.0072	-0.0197	-0.0649		0.0773	0.0294	-0.0196	-0.0026	-0.0298
	WSYDF	279	283	1.5509	1.69008	1.77931	1.8108	1.80999		1.56501	1.74184	1.8576	1.86512	1.86004		1.59433	1.71873	1.7915	1.80914	1.8024		-0.0293	0.0231	0.0661	0.056	0.0576		-0.0434	-0.0287	-0.0122	0.0017	0.0076
	FFSGE	283	287	1.60562	1.75149	1.8722	1.90865	1.85664		1.491	1.70905	1.853	1.87357	1.88718		1.67511	1.74467	1.9189	1.91221	1.78626		-0.1841	-0.0356	-0.0659	-0.0386	0.1009		-0.0695	0.0068	-0.0467	-0.0036	0.0704
	FFSGEF	283	288	1.95959	2.23337	2.34892	2.37917	2.38958		1.75084	2.17293	2.3582	2.40941	2.39512		1.88628	2.22622	2.37606	2.41345	2.40079		-0.1354	-0.0533	-0.0179	-0.004	-0.0057		0.0733	0.0072	-0.0271	-0.0343	-0.0112
	FSGEF	284	288	1.60773	1.84993	1.96623	1.98651	1.98148		1.44975	1.79395	1.96195	1.97651	1.98162		1.53783	1.86837	1.98455	2.0143	1.99141		-0.0881	-0.0744	-0.0226	-0.0378	-0.0098		0.0699	-0.0184	-0.0183	-0.0278	-0.0099
	FVVSPEPDTSV	288	298	2.17387	3.59321	4.41716	4.71066	4.73804		1.88791	3.23724	4.30835	4.6673	4.70731		1.87875	3.24005	4.25404	4.65968	4.70793		0.0092	-0.0028	0.0543	0.0076	-0.0006		0.2951	0.3532	0.1631	0.051	0.0301
	FVVSPEPDTSVHTLDPQKHKYIIL	288	311	2.32294	4.01635	5.21589	5.94566	6.44086		2.06931	3.58622	5.07636	5.71595	6.07171		2.02596	3.6598	5.00133	5.64978	5.95729		0.0609	0.0227	0.0384	0.0603	-0.0212		0.1925	0.227	0.0967	0.0302	-0.0499
	FVVSPEPDTSVHTLDPQKHKYIILGSDGL	288	316	2.33499	4.31579	6.01756	6.94487	7.86548		2.06577	3.71357	5.70329	6.50406	7.00907		2.05453	3.82408	5.51704	6.49704	6.84507		0.1492	0.2153	0.2173	0.1014	0.2052		0.3002	0.4967	0.4568	0.2744	0.2935
	VVSPEPDTSV	289	298	1.73315	2.74552	3.49007	3.70803	3.7525		1.60148	2.54123	3.4317	3.73812	3.78119		1.54063	2.51855	3.39332	3.67778	3.80238		0.0434	-0.0736	0.075	0.0662	0.1144		0.297	0.3565	0.2146	0.2959	0.4836
	VVSPEPDTSVHTLDPQKHKY	289	308	2.1949	3.52091	4.80114	5.60675	5.95027		2.04394	3.23957	4.56155	5.43372	5.86199		1.89472	3.02424	4.3443	5.33231	5.65681		0.0307	-0.0641	0.0799	0.0738	0.1307		0.2013	0.2839	0.2368	0.2909	0.4951
	VVSPEPDTSVHTLDPQKHKYIIL	289	311	2.06619	3.45133	4.69322	5.47786	5.9858		1.89558	3.10326	4.53625	5.26073	5.62135		1.86487	3.1674	4.45637	5.18697	5.49065		0.0359	-0.0299	0.0562	0.0703	0.1233		0.1581	0.2549	0.1903	0.3095	0.4434
	VVSPEPDTSVHTLDPQKHKYIILGSDGL	289	316	2.16168	3.77819	5.50243	6.56513	7.47909		2.02548	3.29736	5.1856	6.09593	6.60195		1.97626	3.33968	5.05055	6.01178	6.40744		0.0264	-0.0143	0.0771	0.0574	0.1186		0.1131	0.2079	0.1952	0.2461	0.4065
	SPEPDTSVHTLDPQKHKYIIL	291	311	1.85018	3.10951	4.25228	5.05286	5.4745		1.72792	2.82463	4.11817	4.81365	5.15444		1.69206	2.85457	4.06194	4.74337	5.03114		0.0112	-0.1105	0.1862	0.007	0.164		0.2805	0.4917	0.5005	0.4478	1.0204
	PEPDTSVHTLDPQKHKYIIL	292	311	1.72948	2.86626	3.99011	4.71919	5.14622		1.64274	2.644	3.87203	4.53049	4.85836		1.61637	2.65835	3.79495	4.4731	4.73975		0.0492	-0.0423	0.1351	0.0841	0.1945		0.1854	0.4385	0.4519	0.5534	1.0717
	DTSVHTLDPQKHKYIIL	295	311	1.17427	2.2638	3.17795	3.71458	4.32124		1.13453	2.03893	3.08591	3.56619	4.00635		1.18235	1.98674	3.17155	3.62046	4.10324		-0.0478	0.0522	-0.0856	-0.0543	-0.0969		-0.0081	0.2771	0.0064	0.0941	0.218
	HTLDPQKHKYIIL	299	311	0.15722	0.50142	0.990815	1.41305	1.74607		0.194734	0.452326	0.95575	1.25375	1.44727		0.158216	0.438713	0.927661	1.2122	1.37744		0.0365	0.0136	0.0281	0.0415	0.0698		-0.001	0.0627	0.0632	0.2008	0.3686
	HTLDPQKHKYIILGSDGL	299	316	0.28198	0.91858	1.87828	2.5905	3.26469		0.323993	0.70115	1.71382	2.24582	2.53501		0.286713	0.677004	1.64609	2.21254	2.45499		0.0373	0.0241	0.0677	0.0333	0.08		-0.0047	0.2416	0.2322	0.378	0.8097
	IILGSDGL	309	316	0.184287	0.545029	1.04473	1.34794	1.74334		0.177072	0.280309	0.913191	1.16245	1.2894		0.165257	0.302581	0.827665	1.11889	1.20985		0.0118	-0.0223	0.0855	0.0436	0.0795		0.019	0.2424	0.2171	0.229	0.5335
	IILGSDGLW	309	317	0.19593	0.406668	0.733848	1.01217	1.02264		0.157114	0.255653	0.62566	0.815433	0.864655		0.209211	0.257134	0.612364	0.841704	0.89591		-0.0521	-0.0015	0.0133	-0.0263	-0.0313		-0.0133	0.1495	0.1215	0.1705	0.1267
	GSDGL	312	316	0.116292	0.429843	0.970628	1.11293	1.19848		0.13857	0.250529	0.831938	1.03362	1.07201		0.082941	0.206873	0.710699	1.00653	1.03738		0.0556	0.0437	0.1212	0.0271	0.0346		0.0334	0.223	0.2599	0.1064	0.1611
	GSDGLW	312	317	0.112264	0.344441	0.752403	0.909406	1.08272		0.1409	0.216962	0.668173	0.830299	0.870659		0.088822	0.167525	0.567513	0.806881	0.839463		0.0521	0.0494	0.1007	0.0234	0.0312		0.0234	0.1769	0.1849	0.1025	0.2433
	WNMIPPQD	317	324	0.667347	0.913594	1.24014	1.42678	1.72719		0.669267	0.877056	1.21565	1.29645	1.38199		0.687236	0.875781	1.21386	1.28428	1.39105		-0.018	0.0013	0.0018	0.0122	-0.0091		-0.0199	0.0378	0.0263	0.1425	0.3361
	WNMIPPQDA	317	325	0.768217	0.998394	1.33992	1.60624	2.05584		0.754919	0.958343	1.28653	1.36628	1.45925		0.787302	0.989948	1.29512	1.37559	1.47969		-0.0324	-0.0316	-0.0086	-0.0093	-0.0204		-0.0191	0.0084	0.0448	0.2306	0.5761
	WNMIPPQDAIS	317	327	0.815219	1.11287	1.57256	2.25374	3.092		0.834047	1.05882	1.41203	1.68967	2.1139		0.823324	1.05061	1.40541	1.62887	2.01966		0.0249	-0.02	-0.029	0.0019	-0.0294		-0.0013	0.0217	0.0096	0.0588	0.1733
	WNMIPPQDAISM	317	328	0.643372	0.93863	1.49901	2.26271	3.36188		0.758688	0.893483	1.21791	1.44736	2.01683		0.780432	0.937491	1.25838	1.42589	1.804		-0.0615	-0.051	-0.0835	-0.0733	-0.0361		-0.0166	0.0064	0.0034	0.0857	0.2786
	NMIPPQD	318	324	0.831944	1.12133	1.48237	1.57571	1.6957		0.858168	1.07964	1.44368	1.51883	1.49306		0.833248	1.09961	1.47273	1.51689	1.52241		0.0107	0.0082	0.0066	0.0608	0.0942		-0.0081	0.0623	0.1671	0.6249	1.0723
	NMIPPQDA	318	325	0.533172	0.713795	0.967716	1.06326	1.2553		0.488278	0.656421	0.880775	0.904223	0.940605		0.549762	0.7074	0.964275	0.977546	0.976698		-0.0217	-0.044	-0.0405	0.0215	0.2128		-0.1371	0.0011	0.2406	0.8368	1.5579
	NMIPPQDAIS	318	327	0.916145	1.21758	1.74823	2.32968	2.99605		0.895997	1.17751	1.58319	1.87899	2.15177		0.912907	1.16159	1.6621	1.81784	2.11429		-0.0169	0.0159	-0.0789	0.0612	0.0375		0.0032	0.056	0.0861	0.5118	0.8818
	PPQDAIS	321	327	0.611313	0.798909	1.15854	1.61919	2.00592		0.605253	0.761184	0.993769	1.24108	1.50587		0.619885	0.74595	1.00365	1.13392	1.41059		-0.0146	0.0152	-0.0099	0.1072	0.0953		-0.0086	0.053	0.1549	0.4853	0.5953
	PPQDAISM	321	328	0.545593	0.83185	1.26	1.95482	2.44242		0.62934	0.801745	1.07165	1.23717	1.71035		0.714278	0.824846	1.17161	1.1619	1.49459		-0.0849	-0.0231	-0.1	0.0753	0.2158		-0.1687	0.007	0.0884	0.7929	0.9478
	MCQDQEEKKYLMGEHGQSC	328	346	8.26822	8.96136	9.38715	9.62381	9.64695		7.5087	8.83583	9.46274	9.64492	9.55362		7.53748	8.91735	9.45221	9.44135	9.70133		-0.0288	-0.0815	0.0105	0.2036	-0.1477		0.7307	0.044	-0.0651	0.1825	-0.0544
	CQDQEEKKYLMGEHGQSC	329	346	8.1755	8.79352	9.15885	9.24155	9.17259		7.4602	8.7105	9.2002	9.37878	9.1974		7.46671	8.77533	9.2396	9.14364	9.15176		-0.0065	-0.0648	-0.0394	0.2351	0.0456		0.7088	0.0182	-0.0808	0.0979	0.0208
	EKKYLMGEHGQSC	334	346	5.5462	5.65237	5.74524	5.89553	5.90616		5.55387	5.68065	5.91175	5.94601	5.86678		5.79357	5.98934	5.96099	5.97703	5.97771		-0.2397	-0.3087	-0.0492	-0.031	-0.1109		-0.2474	-0.337	-0.2158	-0.0815	-0.0715
	LVNRALGRWRQRMLRA	350	365	3.41287	4.7027	5.8699	6.5393	7.03982		2.92093	4.33414	5.68086	6.17433	6.2562		3.06069	4.36808	5.64774	6.32618	6.37566		-0.1398	-0.0339	0.0331	-0.1519	-0.1195		0.3522	0.3346	0.2222	0.2131	0.6642
	LRADNTSA	363	370	1.76232	2.42752	2.61571	2.96743	3.07974		1.33672	1.99488	2.66904	2.78081	2.97462		1.33201	1.76021	2.56417	2.75563	2.81124		0.0047	0.2347	0.1049	0.0252	0.1634		0.4303	0.6673	0.0515	0.2118	0.2685
	IVICISPEVDNQGNFTNE	371	388							5.83881	6.28673	6.70428	7.29159	7.30323		6.08031	6.15212	6.59052	6.92582	7.35166		0.2441	0.0503	0.0267	-0.1222	-0.0153
	VICISPEVDNQGNF	372	385							4.9174	5.35225	5.33459	5.78343	5.86497		4.67327	5.30193	5.30788	5.90565	5.88024		-0.2415	0.1346	0.1138	0.3658	-0.0484
	CISPEVDNQGNFTNE	374	388							6.59598	7.03636	7.31299	7.68149	7.68581		6.53042	6.78303	7.20567	7.47091	7.68736		0.0954	0.1886	-0.0225	0.0515	-0.0489
	ISPEVDNQGNF	375	385							4.53662	4.9749	4.99056	5.07985	5.02891		4.44118	4.78631	5.01308	5.02835	5.07782		0.0656	0.2533	0.1073	0.2106	-0.0015
	ISPEVDNQGNFTNE	375	388							7.16732	7.79379	7.66556	7.6035	7.54023		7.0397	7.63286	7.74171	7.65594	7.55633		0.1276	0.1609	-0.0761	-0.0524	-0.0161
	TNEDEL	386	391							1.62468	2.31726	2.49247	2.50927	2.52068		1.24211	1.76506	2.48406	2.5497	2.57649		0.3826	0.5522	0.0084	-0.0404	-0.0558
	LYLNL	391	395							1.88291	2.39971	2.48731	2.52058	2.49145		1.58325	1.95328	2.42789	2.52367	2.52898		0.2997	0.4464	0.0594	-0.0031	-0.0375
	YLNLTDSPSY	392	401													4.27283	4.7591	4.76105	4.86691	4.82811
	YLNLTDSPSYNSQE	392	405													6.79992	7.23489	7.55525	7.51525	7.53048
	YLNLTDSPSYNSQETC	392	407													8.17477	8.72381	9.02539	9.0585	8.93034
	NLTDSPSYNSQETC	394	407													6.98747	7.45068	7.58467	7.69642	7.79616
	TDSPSYNSQE	396	405													4.94271	5.08968	5.17301	5.22748	5.15568
	TDSPSYNSQETC	396	407													6.37972	6.57833	6.66191	6.74389	6.66737
	TDSPSYNSQETCV	396	408													7.00477	7.22643	6.97528	7.34859	6.93168
	NSQETC	402	407													2.95961	2.92217	2.96514	2.94063	2.98575
	TCVMTPSPCSTPPVK	406	420													6.51503	6.80243	7.02496	7.11076	7.10732
	VMTPSPCSTPPVK	408	420													4.97364	5.35896	5.47391	5.50027	5.47218
	MTPSPCSTPPVK	409	420													4.23942	4.58705	4.68361	4.7222	4.6772
	PSPCSTPPVK	411	420													3.89495	4.24104	4.32213	4.35466	4.34502

## Sheet: Supplementary Figure 5F
				Deuterium Uptake (Da)									Deuterium Uptake SD (Da)					Relative Uptake Difference (Da)
				PPM1D∆loop				PPM1D(1-420)					PPM1D(1-420)					D[PPM1D∆loop] - D[PPM1D(1-420)]
EX1	Sequence	Start	End	10 s	1 min	10 min	4 h	10 s	1 min	10 min	4 h		10 s	1 min	10 min	4 h		10 s	1 min	10 min	4 h			Peptide Coverage Map:
	YSLGVSV	5	11	0.09795	0.166786	0.589982	2.65898	0.25231	0.516546	1.49991	3.03153		0.041991	0.041991	0.041991	0.041991		-0.15436	-0.34976	-0.909925	-0.372551
	YSLGVSVF	5	12	-0.070766	0.034514	0.421544	2.39566	0.183437	0.412925	1.32422	2.83071		0.08201	0.066226	0.06696	0.123033		-0.254203	-0.378411	-0.902674	-0.435047
	FSDQGGRKYMED	12	23	3.9264	5.07483	5.69543	5.73855	3.99909	5.10911	5.76434	5.88302		0.063667	0.019694	0.106176	0.068458		-0.072688	-0.034281	-0.068918	-0.144476
	IVVEPEPTA	27	35					1.97521	2.35824	3.1811	3.65955		0.050536	0.050536	0.050536	0.050536
	VSGKGPAVA	63	71					3.90658	3.80612	3.92803	3.79429		0.063398	0.063398	0.063398	0.063398
	AREARDPLPDAGASPAPSRC	72	91					8.37517	8.35831	8.35556	8.28423		0.156268	0.173899	0.122192	0.167096
	ARDPLPDAGASPAPSRC	75	91					6.65793	6.7472	6.69225	6.62984		0.048113	0.04361	0.047991	0.049713
	CRRRSSVAF	92	100					1.42371	1.66326	1.74283	2.41655		0.06445	0.066905	0.064733	0.10467
	FAVCDGHGGRE	101	111	1.65104	2.02784	2.18886	2.23369	1.50874	2.12129	2.41243	2.49574		0.008968	0.008968	0.008968	0.008968		0.142297	-0.093451	-0.223568	-0.262058
	FAVCDGHGGREAAQ	101	114	2.05615	3.23133	4.17734	4.46023	2.17054	3.36579	4.36668	5.00802		0.018665	0.027076	0.021412	0.025661		-0.114386	-0.134461	-0.189335	-0.547792
	FAREHL	115	120	0.070545	0.236746	0.749918	1.54268	0.149245	0.326343	0.872597	1.62278		0.018334	0.029778	0.016772	0.028016		-0.0787	-0.089597	-0.122679	-0.080102
	FAREHLWGF	115	123	0.034236	0.276803	1.03481	2.16137	0.08587	0.343569	1.17575	2.23621		0.018323	0.019779	0.01767	0.02405		-0.051634	-0.066766	-0.140936	-0.074837
	AREHLWGF	116	123	0.028866	0.23483	0.880246	1.92041	0.108637	0.378568	1.06612	2.01437		0.022324	0.0238	0.022259	0.035173		-0.079771	-0.143738	-0.185873	-0.093957
	HLWGF	119	123	0.020263	0.128339	0.519243	1.11411	0.069083	0.195768	0.593927	1.14827		0.021334	0.021334	0.021334	0.021334		-0.04882	-0.067429	-0.074684	-0.03416
	FIKKQKGFTSSEPAKVCAA	123	141	3.01715	3.80868	4.66432	6.39524	3.07781	3.95231	4.79166	6.77871		0.061417	0.055953	0.076473	0.12798		-0.060663	-0.14363	-0.127345	-0.38347
	IKKQKGFTSSEPAKVCAA	124	141	3.28821	4.11232	4.94353	6.59047	3.3882	4.25878	5.05851	6.91646		0.110321	0.136845	0.148024	0.185602		-0.099995	-0.146465	-0.114982	-0.325989
	AIRKGFLAC	141	149	0.158421	0.151649	0.169298	0.553589	0.123919	0.15297	0.187023	0.596355		0.01636	0.013779	0.019211	0.017036		0.034502	-0.001321	-0.017725	-0.042766
	IRKGFLAC	142	149	0.175806	0.184888	0.39334	0.532923	0.104091	0.127457	0.15949	0.514781		0.006368	0.006368	0.006368	0.006368		0.071715	0.057431	0.23385	0.018142
	WKKLAEWPKTMTGL	154	167	5.92356	7.06558	7.17415	7.0441	5.9897	7.03933	7.16792	7.16661		0.028167	0.062414	0.037361	0.029893		-0.066136	0.026251	0.006233	-0.122511
	WKKLAEWPKTMTGLPSTSGTTASV	154	177	7.68639	9.43088	10.0515	10.4896	7.83662	9.46319	10.1352	10.6858		0.068684	0.09277	0.103299	0.123895		-0.15023	-0.032301	-0.083721	-0.196199
	VVIIRG	177	182	0.534994	0.867301	0.854024	0.852721	0.847635	0.895736	0.911497	0.91917		0.026277	0.025201	0.023854	0.021024		-0.312641	-0.028435	-0.057473	-0.066449
	VIIRGMKM	178	185	1.13533	1.41333	1.38938	1.41493	1.45186	1.53787	1.52384	1.654		0.032018	0.043027	0.031415	0.037071		-0.316533	-0.124536	-0.134459	-0.239069
	IIRGMKM	179	185	1.04775	1.31134	1.29348	1.30001	1.27899	1.32326	1.33629	1.42993		0.005538	0.005538	0.005538	0.005538		-0.231233	-0.011921	-0.04281	-0.129923
	IRGMKM	180	185	1.05453	1.32162	1.337	1.35227	1.26871	1.29567	1.31355	1.45095		0.00528	0.00528	0.00528	0.00528		-0.214173	0.025954	0.023444	-0.09868
	YVAHVGDSG	186	194	1.44693	2.04258	2.364	3.08127	1.40419	2.03023	2.43974	3.11225		0.046277	0.036479	0.066859	0.017238		0.042739	0.012352	-0.075742	-0.030984
	YVAHVGDSGVVL	186	197	0.762628	1.38691	1.99814	3.04655	0.804255	1.44489	2.14306	3.13584		0.021412	0.02135	0.021595	0.022743		-0.041627	-0.057981	-0.144917	-0.089286
	YVAHVGDSGVVLG	186	198	1.01252	1.72979	2.35338	3.43434	1.16289	1.86493	2.57505	3.60007		0.028221	0.028221	0.028221	0.028221		-0.150366	-0.135138	-0.221663	-0.165735
	VVLGIQDDPKDDF	195	207	0.926547	1.92558	2.18611	2.49061	0.898498	1.94167	2.29264	2.65562		0.040202	0.060036	0.084786	0.084618		0.028049	-0.016092	-0.106533	-0.165013
	GIQDDPKDDF	198	207	1.20777	2.2217	2.47464	2.69867	1.19749	2.22706	2.58156	2.84952		0.037607	0.040063	0.036927	0.039236		0.010284	-0.00536	-0.106925	-0.150847
	DDPKDDF	201	207	0.725599	1.34411	1.52604	1.53786	0.684938	1.32645	1.53611	1.58387		0.001048	0.001048	0.001048	0.001048		0.040661	0.017652	-0.01007	-0.046004
	VRAVE	208	212	1.00398	1.21888	1.87909	2.64002	1.03196	1.24835	1.92402	2.68489		0.014687	0.014687	0.014687	0.014687		-0.027981	-0.02947	-0.044927	-0.044871
	VEVTQDHKPELPKE	211	224	4.5632	5.20104	5.56472	5.54883	4.61155	5.23781	5.5964	5.61364		0.03023	0.042824	0.034717	0.015603		-0.04835	-0.036773	-0.031682	-0.064809
	TQDHKPELPKERE	214	226	4.56221	4.95724	5.11993	5.07481	4.65846	5.02937	5.2762	5.06425		0.006419	0.006419	0.006419	0.006419		-0.096246	-0.07213	-0.156272	0.010558
	RIEGLGGSVM	227	236	5.22591	5.29336	5.24405	5.33783	5.41212	5.4379	5.37579	5.27517		0.028939	0.033255	0.024524	0.059738		-0.186212	-0.144547	-0.131744	0.06266
	IDQIPFL	263	269	2.45478	2.46949	2.48559	2.40031	2.50322	2.50308	2.54611	2.51229		0.004568	0.004568	0.004568	0.004568		-0.048438	-0.03359	-0.060514	-0.111977			gray bars within peptide list indicate regions with no peptide coverage in the experiment
	AVARALGDL	270	278	4.41378	4.97944	4.96924	4.98363	4.36081	5.0133	5.0038	4.99306		0.041982	0.038965	0.038698	0.038232		0.052973	-0.033859	-0.034567	-0.009431
	WSYDF	279	283	1.50964	1.58781	1.58988	1.57952	1.5294	1.63064	1.61798	1.62424		0.007241	0.007241	0.007241	0.007241		-0.019763	-0.042837	-0.028091	-0.044721
	FFSGEF	283	288	1.90136	2.19124	2.20853	2.20353	1.93303	2.26142	2.22004	2.20613		0.000222	0.000222	0.000222	0.000222		-0.031677	-0.070176	-0.011503	-0.002601
	FSGEF	284	288	1.61785	1.90526	1.89207	1.90904	1.64897	1.94845	1.94714	1.93482		0.00705	0.00705	0.00705	0.00705		-0.031125	-0.043188	-0.055064	-0.025775
	FVVSPEPDTSV	288	298	2.11359	3.87128	4.53694	4.71094	2.17084	4.06423	4.55051	4.97356		0.009948	0.009948	0.009948	0.009948		-0.057256	-0.192956	-0.013562	-0.262614
	VVSPEPDTSV	289	298	1.97225	3.28397	3.76382	4.18101	1.98393	3.26543		4.18787		0.014856	0.014856		0.014856		-0.011687	0.018544		-0.006858
	PDTSVHTLDPQKHKYIIL	294	311	1.03083	2.05412	2.52843	3.02141	1.15318	2.09615	2.74374	3.38924		0.018589	0.018589	0.018589	0.018589		-0.122351	-0.042028	-0.215315	-0.367834
	HTLDPQKHKYIIL	299	311	0.135819	0.470911	0.790794	1.10195	0.183432	0.495412	0.83234	1.17919		0.033923	0.0319	0.025603	0.025718		-0.047613	-0.024501	-0.041546	-0.077241
	IILGSDGL	309	316	0.187642	0.321392	0.720344	1.15233	0.279149	0.461354	0.872787	1.21266		0.007944	0.007944	0.007944	0.007944		-0.091507	-0.139962	-0.152443	-0.060334
	GSDGLW	312	317	0.172209	0.250875	0.537988	0.82022	0.187537	0.305906	0.626425	0.856859		0.00627	0.00627	0.00627	0.00627		-0.015328	-0.055031	-0.088437	-0.036639
	WNMIPPQD	317	324	0.775334	1.01265	1.1753	1.38087	0.753163	0.970524	1.21052	1.40293		0.01263	0.01263	0.01263	0.01263		0.022171	0.042126	-0.03522	-0.022066
	WNMIPPQDA	317	325	0.842725	1.06817	1.25565	1.4147	0.875297	1.0966	1.28414	1.41843		0.017135	0.020702	0.031271	0.041087		-0.032572	-0.028431	-0.028491	-0.003726
	WNMIPPQDAIS	317	327	0.876953	1.17878	1.30526	1.9319	0.814764	1.18199	1.34727	1.89896		0.034503	0.037446	0.017712	0.013356		0.062189	-0.00321	-0.042014	0.032942
	NMIPPQDA	318	325	0.937739	1.20843	1.40447	1.43226	0.989803	1.23904	1.46241	1.47684		0.000367	0.000367	0.000367	0.000367		-0.052064	-0.030605	-0.057931	-0.044583
	NMIPPQDAIS	318	327	0.989944	1.25759	1.53478	1.99981	1.11217	1.38163	1.61692	2.10055		0.006173	0.006173	0.006173	0.006173		-0.122228	-0.124037	-0.082145	-0.100734
	MCQDQEEKKYLMGEHGQSC	328	346	7.98271	8.96306	9.10396	9.08468	7.83286	9.02885	9.09562	9.22617		0.089748	0.09092	0.08087	0.121668		0.149857	-0.06579	0.008343	-0.141487
	CQDQEEKKYLMGEHGQSC	329	346	7.91885	8.77992	8.75916	8.67425	8.06493	9.0558	9.04283	9.05761		0.028984	0.019405	0.029376	0.027003		-0.146075	-0.275881	-0.283668	-0.383359
	LVNRALGRW	350	358	0.267429	0.690493	1.88697	2.61753	0.416606	0.855793	2.04668	2.72552		0.008703	0.008703	0.008703	0.008703		-0.149177	-0.1653	-0.159708	-0.107989
	LRADNTSA	363	370	1.30634	1.90365	2.41538	2.60942	1.41704	1.98732	2.53861	2.79409		0.024441	0.030081	0.024009	0.040095		-0.1107	-0.083664	-0.123227	-0.184669
	ICISPEVDNQGNF	373	385	4.21963	4.66296	4.69405	5.13124	4.34389	4.78299	4.82929	5.35619		0.046762	0.016192	0.02419	0.080993		-0.124254	-0.12004	-0.135236	-0.224957
	ISPEVDNQGNF	375	385	4.33807	4.75207	4.76538	4.74719	4.41588	4.80092	4.80474	4.82508		0.064287	0.057275	0.059791	0.072287		-0.077814	-0.048851	-0.039358	-0.077887
	ISPEVDNQGNFTNE	375	388	4.0898	4.95083	5.51975	5.62854	4.24565	5.03277	5.64222	5.94693		0.138914	0.110462	0.065248	0.035467		-0.155853	-0.081937	-0.122466	-0.31839
	LYLNL	391	395	1.26826	1.70054	2.06067	2.37316	1.74434	2.14755	2.3994	2.36495		0.003419	0.003419	0.003419	0.003419		-0.476078	-0.447016	-0.338738	0.008208
	NSQETC	402	407	2.85262	2.84306	2.71761	2.68806	2.89271	2.95562		2.84592		0.013347	0.013347		0.013347		-0.040095	-0.112568		-0.157858
	VMTPSPCSTPPVK	408	420	4.87062	5.10375	5.15045	5.10229	4.78126	5.17941	5.18039	5.20342		0.026012	0.019136	0.023306	0.021808		0.089362	-0.075665	-0.029939	-0.101132

## Sheet: Supplementary Figure 6B
				Deuterium Uptake (Da)											Deuterium Uptake SD (Da)						Relative Uptake Difference (Da)
				PPM1D∆hinge+ DMSO					PPM1D∆hinge + GSK2830371						PPM1D∆hinge + DMSO						D[PPM1D∆hinge + GSK2830371] - D[PPM1D∆hinge + DMSO]							Peptide Coverage Map:
EX1	Sequence	Start	End	10 s	1 min	10 min	1 h	4 h	10 s	1 min	10 min	1 h	4 h		10 s	1 min	10 min	1 h	4 h		10 s	1 min	10 min	1 h	4 h
	YSLGV	5	9	0.181267	0.244946	0.829717	1.65019	1.84776	0.152862	0.283809	0.792745	1.62955	1.9773		0.013513	0.013513	0.013513	0.013513	0.013513		-0.0284	0.0389	-0.037	-0.0206	0.1295
	YSLGVSV	5	11	0.172511	0.385913	1.2468	2.62175	2.97308	0.233627	0.363664	1.16867	2.54778	3.05018		0.005633	0.005633	0.005633	0.005633	0.005633		0.0611	-0.0222	-0.0781	-0.074	0.0771
	YSLGVSVF	5	12	0.084158	0.302624	1.16127	2.54973	2.88739	0.21134	0.344561	1.06835	2.4674	2.98031		0.006012	0.006012	0.006012	0.006012	0.006012		0.1272	0.0419	-0.0929	-0.0823	0.0929
	FSDQGGRKYMED	12	23	3.0702	3.61248	4.55066	5.17487	5.66589	3.57184	4.45817	5.53284	5.88035	6.10022		0.042	0.045001	0.039235	0.078307	0.042894		0.5016	0.8457	0.9822	0.7055	0.4343
	SDQGGRKYME	13	22	2.76329	3.22993	4.11997	4.63912	5.03755	3.202	3.99144	4.8645	5.10487	5.2696		0.037646	0.036816	0.040221	0.041412	0.047081		0.4387	0.7615	0.7445	0.4658	0.232
	SDQGGRKYMED	13	23	2.80952	3.31819	4.25007	4.89519	5.33582	3.28871	4.1288	5.14331	5.48851	5.6964		0.033948	0.032483	0.032312	0.056918	0.03452		0.4792	0.8106	0.8932	0.5933	0.3606
	IVVEPEPTA	27	35	1.68047	1.99458	2.70113	3.20568	3.35139	1.66312	1.96136	2.50183	3.01027	3.64967		0.053587	0.053587	0.053587	0.053587	0.053587		-0.0173	-0.0332	-0.1993	-0.1954	0.2983
	IVVEPEPTAEEKPSPRRS	27	44	7.1137	7.25563	8.09164	8.81291	9.08071	6.96646	7.13538	7.98624	8.59291	9.02664		0.012297	0.012297	0.012297	0.012297	0.012297		-0.1472	-0.1203	-0.1054	-0.22	-0.0541
	AREARDPLPDAGASPAPSRC	72	91	8.99932	8.67046	8.96132	9.05002	9.02692	8.92107	8.75586	9.07399	8.96998	9.14688		0.045714	0.038155	0.031118	0.04232	0.052015		-0.0782	0.0854	0.1127	-0.08	0.12
	ARDPLPDAGASPAPSRC	75	91	7.11756	6.84187	7.08575	7.13433	7.06163	7.00673	6.87979	7.13978	7.02136	7.16005		0.050428	0.060558	0.068229	0.026007	0.039743		-0.1108	0.0379	0.054	-0.113	0.0984
	FAVCDGHGGRE	101	111	1.31421	1.61425	2.14651	2.37468	2.56261	1.71578	1.97526	2.45829	2.71955	3.05901		0.004997	0.004997	0.004997	0.004997	0.004997		0.4016	0.361	0.3118	0.3449	0.4964
	FAVCDGHGGREAAQ	101	114	1.52973	2.02235	3.03876	3.97875	4.33416	2.00024	2.67511	3.48146	4.22593	5.14812		0.033619	0.035981	0.037428	0.031636	0.032074		0.4705	0.6528	0.4427	0.2472	0.814
	AVCDGHGGREAAQ	102	114	1.49287	2.0119	2.98404	3.86537	4.20157	2.00627	2.6271	3.42307	4.10013	4.90644		0.007361	0.007361	0.007361	0.007361	0.007361		0.5134	0.6152	0.439	0.2348	0.7049
	AVCDGHGGREAAQF	102	115	1.16373	1.62269	2.60856	3.52872	3.922	1.58207	2.08953	2.82341	3.64007	4.65822		0.013445	0.013445	0.013445	0.013445	0.013445		0.4183	0.4668	0.2148	0.1114	0.7362
	VCDGHGGREAAQ	103	114	1.49169	1.96413	2.94399	3.79782	4.1362	1.95388	2.59198	3.33422	4.05493	4.86253		0.021742	0.021742	0.021742	0.021742	0.021742		0.4622	0.6279	0.3902	0.2571	0.7263
	VCDGHGGREAAQF	103	115	1.16219	1.77775	2.80759	3.71298	4.1373	1.53246	2.10178	2.79008	3.77447	4.72258		0.001388	0.001388	0.001388	0.001388	0.001388		0.3703	0.324	-0.0175	0.0615	0.5853
	CDGHGGREAAQ	104	114	1.31237	1.83073	2.67962	3.42038	3.71991	1.74753	2.27832	2.95436	3.53103	4.42681		0.016796	0.016796	0.016796	0.016796	0.016796		0.4352	0.4476	0.2747	0.1106	0.7069
	DGHGGREAAQ	105	114	1.59543	2.06254	3.00844	3.62912	4.01084	2.03444	2.61043	3.22991	3.75802	4.25121		0.014438	0.014438	0.014438	0.014438	0.014438		0.439	0.5479	0.2215	0.1289	0.2404
	DGHGGREAAQF	105	115	1.42554	1.90773	2.93089	3.81074	4.15343	1.77166	2.33305	2.95758	3.71603	4.59204		0.067636	0.053249	0.049691	0.054282	0.04934		0.3461	0.4253	0.0267	-0.0947	0.4386
	FAREHL	115	120	0.090472	0.125364	0.392874	0.92713	1.25565	0.090039	0.117207	0.251638	0.65028	1.09184		0.017085	0.017071	0.017202	0.014406	0.01434		-0.0004	-0.0082	-0.1412	-0.2768	-0.1638
	FAREHLWGF	115	123	0.073702	0.212669	0.850262	1.63597	2.14952	0.133915	0.25053	0.776541	1.39251	1.99871		0.018541	0.020956	0.021547	0.029772	0.01674		0.0602	0.0379	-0.0737	-0.2435	-0.1508
	AREHLWGF	116	123	0.06558	0.189687	0.79306	1.45155	1.89024	0.107522	0.2173	0.752669	1.29956	1.78588		0.020337	0.01788	0.023365	0.009313	0.00661		0.0419	0.0276	-0.0404	-0.152	-0.1044
	HLWGF	119	123	0.172921	0.134304	0.494687	0.914694	1.13514	0.108508	0.227358	0.563671	0.854897	1.20927		0.015046	0.015046	0.015046	0.015046	0.015046		-0.0644	0.0931	0.069	-0.0598	0.0741
	FIKKQKGFTSSEPAKVCA	123	140	3.18817	3.8404	4.81163	5.92679	6.71851	3.16676	3.85707	4.88741	5.73986	6.88905		0.060073	0.118627	0.044008	0.11933	0.060579		-0.0214	0.0167	0.0758	-0.1869	0.1705
	FIKKQKGFTSSEPAKVCAA	123	141	3.07721	3.66977	4.68006	5.78386	6.65602	3.06195	3.79208	4.79416	5.71058	6.84223		0.077422	0.10047	0.097462	0.108145	0.113475		-0.0153	0.1223	0.1141	-0.0733	0.1862
	IKKQKGFTSSEPAKVCA	124	140	3.3586	3.97465	4.96119	6.04976	6.89458	3.35992	4.06306	5.07521	5.96286	7.03097		0.014123	0.022093	0.012694	0.012594	0.019783		0.0013	0.0884	0.114	-0.0869	0.1364
	IKKQKGFTSSEPAKVCAA	124	141	3.2379	3.84714	4.8392	5.94029	6.75031	3.21053	3.98275	4.92967	5.82853	6.90773		0.016646	0.020806	0.017264	0.016868	0.021046		-0.0274	0.1356	0.0905	-0.1118	0.1574
	AIRKGFLAC	141	149	0.145379	0.133453	0.156608	0.291802	0.465292	0.11869	0.128665	0.116177	0.160152	0.176881		0.017149	0.021777	0.020046	0.029957	0.030292		-0.0267	-0.0048	-0.0404	-0.1317	-0.2884
	IRKGFLAC	142	149	0.071791	0.087198	0.11851	0.235001	0.410203	0.085546	0.080179	0.069627	0.108852	0.13391		0.015187	0.011499	0.010738	0.013118	0.013534		0.0138	-0.007	-0.0489	-0.1261	-0.2763
	ACHLAM	148	153	0.118621	0.17924	0.504646	1.04276	1.38836	0.08768	0.099686	0.186401	0.548214	1.11098		0.002004	0.002004	0.002004	0.002004	0.002004		-0.0309	-0.0796	-0.3182	-0.4945	-0.2774
	VVIIRG	177	182	0.884253	0.906658	0.927259	0.928136	0.957782	0.882138	0.930934	0.977489	0.957537	0.992843		0.018552	0.01752	0.018891	0.021983	0.017782		-0.0021	0.0243	0.0502	0.0294	0.0351
	VVIIRGMKM	177	185	1.35755	1.32297	1.36558	1.41555	1.52846	1.2999	1.28642	1.36863	1.41623	1.56482		0.031785	0.031785	0.031785	0.031785	0.031785		-0.0576	-0.0366	0.0031	0.0007	0.0364			gray bars within peptide list indicate regions with no peptide coverage in the experiment
	VIIRGMKM	178	185	1.32538	1.32507	1.3997	1.4666	1.57669	1.30237	1.35318	1.4131	1.43969	1.63129		0.003659	0.003659	0.003659	0.003659	0.003659		-0.023	0.0281	0.0134	-0.0269	0.0546
	IRGMK	180	184	0.855839	0.730653	0.891414	0.889762	0.959006	0.704574	0.884376	0.923797	0.944865	1.04563		0.011608	0.011608	0.011608	0.011608	0.011608		-0.1513	0.1537	0.0324	0.0551	0.0866
	YVAHVGDSG	186	194	0.831431	1.26076	1.90536	2.54666	2.88306	1.88695	2.17608	2.55827	2.97207	3.35008		0.012835	0.012835	0.012835	0.012835	0.012835		1.0555	0.9153	0.6529	0.4254	0.467
	YVAHVGDSGVVLG	186	198	0.630956	0.984651	1.72858	2.70576	3.06744	1.44175	1.96058	2.78232	3.42739	3.95527		0.075439	0.067251	0.057665	0.028606	0.041462		0.5824	0.5323	0.485	0.2808	0.2478
	VAHVGDSG	187	194	0.585998	0.831432	1.21626	1.73007	2.07735	1.16837	1.36378	1.70126	2.01084	2.32514		0.004438	0.004438	0.004438	0.004438	0.004438		0.8108	0.9759	1.0537	0.7216	0.8878
	VVLGIQDDPKDDF	195	207	0.813719	1.56886	2.28898	2.54928	2.68134	0.958748	1.81224	2.49582	2.73773	3.32861		0.010393	0.010729	0.009871	0.009795	0.010774		0.145	0.2434	0.2068	0.1884	0.6473
	LGIQDDPKDDF	197	207	0.58261	1.13612	1.70315	1.65627	1.90016	0.760448	1.27931	1.74771	1.88917	2.42106		0.014775	0.014775	0.014775	0.014775	0.014775		0.1778	0.1432	0.0446	0.2329	0.5209
	GIQDDPKDDF	198	207	0.875839	1.69151	2.43527	2.65448	2.77658	0.97444	1.82232	2.54543	2.69904	3.03582		0.036939	0.036836	0.036838	0.037151	0.03686		0.0986	0.1308	0.1102	0.0446	0.2592
	QDDPKDD	200	206	0.559743	0.910741	1.03871	1.08951	1.21513	0.645454	0.920768	1.23534	1.37047	1.47196		0.023689	0.023689	0.023689	0.023689	0.023689		0.0857	0.01	0.1966	0.281	0.2568
	DDPKDDF	201	207	0.466527	0.884296	1.25207	1.35618	1.40105	0.530273	0.948163	1.3089	1.37395	1.53362		0.00169	0.00169	0.00169	0.00169	0.00169		0.0637	0.0639	0.0568	0.0178	0.1326
	VRAVE	208	212	1.00093	1.05937	1.29899	1.69984	2.18989	1.09431	1.2939	1.96545	2.52689	2.71069		0.004375	0.004375	0.004375	0.004375	0.004375		0.0934	0.2345	0.6665	0.827	0.5208
	VEVTQDHKPELPKE	211	224	3.40851	4.20725	5.23442	5.74784	5.86061	5.2501	5.54138	5.94693	5.94781	6.03379		0.001859	0.001859	0.001859	0.001859	0.001859		1.8416	1.3341	0.7125	0.2	0.1732
	EVTQDHKPELPKERE	212	226	4.00915	4.97767	6.29743	6.73815	6.82581	6.20312	6.38342	6.95069	6.83712	6.99828		0.007269	0.007269	0.007269	0.007269	0.007269		2.194	1.4058	0.6533	0.099	0.1725
	EVTQDHKPELPKERERIEGLGGSVM	212	236	7.66528	9.07009	10.911	11.3487	11.685	10.9489	10.9892	11.7571	11.7103	11.819		0.020773	0.020773	0.020773	0.020773	0.020773		1.6927	0.8577	0.2548	0.0533	0.0776
	VTQDHKPELPKERE	213	226	3.5822	4.36428	5.18424	5.34392	5.40779	5.27485	5.22201	5.43905	5.39724	5.48538		0.03567	0.042096	0.040314	0.054515	0.035588		3.2837	1.9191	0.8461	0.3615	0.134
	TQDHKPELPKERERIEGLGGSVM	214	236	7.37081	8.93757	10.4652	10.5194	10.8106	10.3172	10.5849	11.0827	10.855	11.0284		0.005873	0.005873	0.005873	0.005873	0.005873		2.9464	1.6473	0.6175	0.3356	0.2178
	RERIEGLGGSVM	225	236	5.03836	5.72788	6.44696	6.65278	6.69955	6.47884	6.47238	6.75171	6.74603	6.81268		0.007624	0.007624	0.007624	0.007624	0.007624		1.4405	0.7445	0.3048	0.0932	0.1131
	RIEGLGGSVM	227	236	4.53933	4.99408	5.46151	5.62849	5.61381	5.5221	5.45844	5.66111	5.65404	5.70011		0.045354	0.044726	0.044879	0.044268	0.045739		0.9828	0.4644	0.1996	0.0256	0.0863
	NKSGVN	237	242	1.97909	1.96637	2.07611	2.10949	2.04704	1.99443	1.88305	2.02913	2.00833	2.04214		0.014794	0.014794	0.014794	0.014794	0.014794		0.0153	-0.0833	-0.047	-0.1012	-0.0049
	IDQIPFL	263	269	2.03098	2.55405	2.89723	2.89201	2.8837	2.12175	2.56876	2.77319	2.86573	2.96663		0.051304	0.051304	0.051304	0.051304	0.051304		0.0908	0.0147	-0.124	-0.0263	0.0829
	IDQIPFLA	263	270	2.34116	2.91239	3.30825	3.33112	3.29756	2.34567	2.86358	3.00432	3.20283	3.38623		0.043811	0.043811	0.043811	0.043811	0.043811		0.0045	-0.0488	-0.3039	-0.1283	0.0887
	AVARALGDL	270	278	1.09292	1.88616	2.84857	3.75317	4.0385	2.88724	3.96027	4.59689	4.84239	4.91114		0.05285	0.046186	0.045167	0.04845	0.047726		1.7943	2.0741	1.7483	1.0892	0.8726
	FFSGEF	283	288	0.701426	1.03041	1.38756	1.96515	2.11269	1.84976	2.05005	2.24772	2.30725	2.38248		0.009439	0.009439	0.009439	0.009439	0.009439		1.1483	1.0196	0.8602	0.3421	0.2698
	FSGEF	284	288	0.598738	0.878381	1.1906	1.66983	1.79851	1.57318	1.72029	1.87385	1.92053	1.97087		0.001865	0.001865	0.001865	0.001865	0.001865		0.9744	0.8419	0.6833	0.2507	0.1724
	FVVSPEPDTSV	288	298	1.26375	2.0184	2.8321	3.51961	3.77508	2.25758	3.4454	4.20801	4.44244	4.66472		0.014948	0.014948	0.014948	0.014948	0.014948		0.9938	1.427	1.3759	0.9228	0.8896
	VVSPEPDTSV	289	298	1.33364	2.01703	2.79841	3.49069	3.68601	2.19386	3.21194	3.98192	4.25854	4.40785		0.009654	0.009654	0.009654	0.009654	0.009654		0.8602	1.1949	1.1835	0.7679	0.7218
	VVSPEPDTSVHTLDPQKHKY	289	308	1.67013	2.48502	3.71395	4.6555	5.11348	2.32977	3.46496	4.67478	5.34377	5.821		0.059612	0.05768	0.030714	0.072355	0.07809		0.6596	0.9799	0.9608	0.6883	0.7075
	SPEPDTSVHTLDPQKHKYIIL	291	311	1.26939	1.94058	3.0147	3.80579	4.20606	1.81217	2.81814	3.80762	4.29276	4.75277		0.030392	0.056226	0.055023	0.042933	0.069671		0.5428	0.8776	0.7929	0.487	0.5467
	PDTSVHTLDPQKHKYIIL	294	311	0.994145	1.65643	2.57235	3.17344	3.51758	1.34538	2.18277	3.06965	3.55194	3.93455		0.048773	0.060431	0.065032	0.102798	0.081154		0.3512	0.5263	0.4973	0.3785	0.417
	DTSVHTLDPQKHKYIIL	295	311	0.884876	1.46688	2.43038	3.0587	3.30539	1.17722	1.8437	2.87282	3.2899	3.62916		0.039547	0.039547	0.039547	0.039547	0.039547		0.2923	0.3768	0.4424	0.2312	0.3238
	IILGSDGL	309	316	0.184889	0.242885	0.385401	0.798787	1.04073	0.205011	0.348893	0.772467	1.13496	1.39771		0.005498	0.005498	0.005498	0.005498	0.005498		0.0201	0.106	0.3871	0.3362	0.357
	GSDGL	312	316	0.144636	0.200219	0.348518	0.647746	0.87994	0.175388	0.288053	0.680071	0.989745	1.09411		0.004783	0.004783	0.004783	0.004783	0.004783		0.0308	0.0878	0.3316	0.342	0.2142
	GSDGLW	312	317	0.121984	0.167383	0.288702	0.513532	0.692416	0.119805	0.159326	0.445664	0.723116	0.829496		0.001207	0.001207	0.001207	0.001207	0.001207		-0.0022	-0.0081	0.157	0.2096	0.1371
	WNMIPPQD	317	324	0.559527	0.78815	1.01902	1.16688	1.30473	0.642528	0.873403	1.15977	1.24286	1.37984		0.001317	0.001317	0.001317	0.001317	0.001317		0.083	0.0853	0.1407	0.076	0.0751
	WNMIPPQDA	317	325	0.641634	0.892567	1.12404	1.29314	1.41716	0.715342	0.945652	1.15982	1.22561	1.33078		0.056179	0.048763	0.035068	0.045245	0.048384		0.0737	0.0531	0.0358	-0.0675	-0.0864
	WNMIPPQDAIS	317	327	0.663685	0.917111	1.17643	1.43426	1.75066	0.803554	1.06783	1.3377	1.57094	2.00258		0.030874	0.037036	0.033649	0.029344	0.048721		0.1063	0.0842	0.1607	0.0842	0.0531
	NMIPPQD	318	324	0.665981	0.952252	1.21565	1.38168	1.46246	0.772259	1.03641	1.37635	1.4659	1.51551		0.00333	0.00333	0.00333	0.00333	0.00333		0.1322	0.0967	0.1677	0.0608	0.0551
	NMIPPQDA	318	325	0.710293	1.0097	1.25512	1.42707	1.51284	0.842486	1.1064	1.42285	1.48787	1.56796		0.005161	0.005161	0.005161	0.005161	0.005161		0.1399	0.1507	0.1613	0.1367	0.2519
	NMIPPQDAIS	318	327	0.747713	1.00877	1.30219	1.57635	1.85899	0.869834	1.17322	1.47139	1.72429	2.10302		0.004068	0.004068	0.004068	0.004068	0.004068		0.1221	0.1645	0.1692	0.1479	0.244
	PPQDAIS	321	327	0.486102	0.723916	0.872615	1.05784	1.27335	0.636664	0.751591	0.952641	1.18033	1.40755		0.007035	0.007035	0.007035	0.007035	0.007035		0.1506	0.0277	0.08	0.1225	0.1342
	MCQDQE	328	333	0.438524	1.07959	1.81584	2.24345	2.40696	0.520273	1.10367	1.74056	2.24391	2.41725		0.010397	0.010397	0.010397	0.010397	0.010397		0.0817	0.0241	-0.0753	0.0005	0.0103
	MCQDQEEKKYLMGEHGQSC	328	346	6.95179	8.48689	9.43063	9.49347	9.70856	7.30418	8.708	9.40252	9.54004	9.69256		0.042718	0.046683	0.059129	0.049728	0.059636		0.3524	0.2211	-0.0281	0.0466	-0.016
	CQDQEEKKYLMGEHGQSC	329	346	6.91286	8.46436	9.30884	9.3387	9.44498	7.34661	8.75497	9.37055	9.36321	9.44918		0.075967	0.066267	0.067918	0.087535	0.077399		0.4337	0.2906	0.0617	0.0245	0.0042
	EKKYLMGEHGQSC	334	346	5.29586	5.46504	5.76266	5.84342	5.73552	5.423	5.69739	5.82626	5.76795	5.80232		0.017143	0.017143	0.017143	0.017143	0.017143		0.1271	0.2323	0.0636	-0.0755	0.0668
	LVNRALGRW	350	358	0.31268	0.417582	0.933498	1.62164	2.28014	0.32127	0.595079	1.51002	2.32162	2.67943		0.00089	0.00089	0.00089	0.00089	0.00089		0.0086	0.1775	0.5765	0.7	0.3993
	VNRALGRWRQRM	351	362	0.736751	1.35687	2.51607	3.58628	4.64581	1.00633	2.10272	3.64285	4.61298	5.1386		6.15369e-05	6.15369e-05	6.15369e-05	6.15369e-05	6.15369e-05		0.2696	0.7458	1.1268	1.0267	0.4928
	NRALGRWRQRM	352	362	0.731077	1.37157	2.46774	3.44441	4.52827	1.02922	2.11786	3.44242	4.478	5.00416		0.00859	0.00859	0.00859	0.00859	0.00859		0.2981	0.7463	0.9747	1.0336	0.4759
	VICISPEVDNQGNF	372	385	4.81831	4.95382	5.27261	5.76295	5.7881	4.82268	5.09895	5.51271	5.77661	6.02947		0.020328	0.020328	0.020328	0.020328	0.020328		0.0044	0.1451	0.2401	0.0137	0.2414
	ICISPEVDNQGNF	373	385	4.70148	4.93138	5.23053	5.62618	5.82585	4.67619	4.99863	5.28699	5.58434	5.92967		0.044053	0.03816	0.039283	0.053723	0.063708		-0.0253	0.0673	0.0565	-0.0418	0.1038
	ICISPEVDNQGNFTNE	373	388	6.68706	6.73863	7.09535	7.59014	7.75595	6.62876	6.94198	7.35328	7.63976	8.01686		0.013855	0.013855	0.013855	0.013855	0.013855		0.0062	0.0837	0.0795	-0.055	0.1479
	CISPEVDNQGNF	374	385	4.4981	4.7003	5.00434	5.38071	5.53589	4.50428	4.78396	5.0838	5.3257	5.68379		0.023175	0.023175	0.023175	0.023175	0.023175		-0.006	0.1007	0.0957	-0.0753	0.1018
	CISPEVDNQGNFTNE	374	388	6.62163	6.69955	7.21167	7.58949	7.61277	6.69346	6.80176	7.23268	7.52614	7.86073		0.019852	0.019852	0.019852	0.019852	0.019852		-0.0583	0.2033	0.2579	0.0496	0.2609
	ISPEVDNQGNF	375	385	4.44932	4.66604	4.87481	5.01876	4.97935	4.44337	4.76675	4.97053	4.94349	5.08111		0.008503	0.008503	0.008503	0.008503	0.008503		0.0718	0.1022	0.021	-0.0634	0.248
	TNEDEL	386	391	1.36685	1.80595	2.366	2.48754	2.51558	1.31843	1.80337	2.44909	2.47354	2.51278		0.002281	0.002281	0.002281	0.002281	0.002281		-0.0484	-0.0026	0.0831	-0.014	-0.0028
	LYLNL	391	395	1.55512	1.81574	2.24562	2.40645	2.38184	1.57957	1.89872	2.31817	2.42618	2.4511		0.01332	0.01332	0.01332	0.01332	0.01332		0.0245	0.083	0.0725	0.0197	0.0693
	YLNLTDSPSYNSQETC	392	407	8.31109	8.3707	8.69641	8.94772	8.67785	8.25259	8.64796	8.84503	8.65715	8.91662		0.012389	0.012389	0.012389	0.012389	0.012389		-0.0585	0.2773	0.1486	-0.2906	0.2388
	TDSPSYNSQ	396	404	4.22483	4.32335	4.4219	4.48457	4.42172	4.18541	4.40434	4.49535	4.47701	4.50096		0.025149	0.025149	0.025149	0.025149	0.025149		-0.0394	0.081	0.0734	-0.0076	0.0792
	TDSPSYNSQE	396	405	4.82065	4.83724	5.04935	5.14909	5.08596	4.87707	4.99719	5.16277	5.10397	5.17545		0.013334	0.013334	0.013334	0.013334	0.013334		0.0564	0.1599	0.1134	-0.0451	0.0895
	TDSPSYNSQETC	396	407	6.28406	6.24934	6.44826	6.62084	6.55046	6.29204	6.40767	6.59546	6.56225	6.61963		0.000878	0.000878	0.000878	0.000878	0.000878		0.008	0.1583	0.1472	-0.0586	0.0692
	NSQETC	402	407	2.91725	2.82829	2.92585	2.93599	2.93531	2.94119	2.87689	2.95611	2.93687	2.92459		0.015222	0.015222	0.015222	0.015222	0.015222		0.0239	0.0486	0.0303	0.0009	-0.0107
	TCVMTPSPCSTPPVK	406	420	6.46038	6.58851	6.77672	6.93745	6.88344	6.46618	6.76556	7.00244	6.91005	7.01665		0.009978	0.009978	0.009978	0.009978	0.009978		0.0058	0.177	0.2257	-0.0274	0.1332
	VMTPSPCSTPPVK	408	420	4.93389	5.12415	5.32961	5.4195	5.35359	4.82324	5.1738	5.29557	5.21598	5.33998		0.02844	0.026662	0.026787	0.026726	0.026473		-0.1107	0.0497	-0.034	-0.2035	-0.0136
