# Supplementary material for: Allosteric inhibition of PPM1D serine/threonine phosphatase via an altered conformational state
Source: Nat Commun. 2022 Jun 30;13:3778. doi: 10.1038/s41467-022-30463-9 (PMC9246869; doi:10.1038/s41467-022-30463-9)
Supplement: Supplementary file 7 — Source Data [file 41467_2022_30463_MOESM7_ESM.xlsx]

## Sheet: Fig 2B
Shown is the %p21-GFP
	tPPM1D	K238A	D314A	DGH	MED
Replicate 1	10.1	9.7	44.8	47.8	47.1
Replicate 2	10.4	9.82	45.4	46.3	47.3
Replicate 3	10.7	10.7	44.6	46.5	48.5

## Sheet: Fig 3A
P38 Assay				FDP Assay
[GSK] (nM)	Run1	Run2	Run3	[GSK] (nM)	Run 1	Run 2
500	3.22462	4.87934	3.8956	300	0.0358759	0.075742
250	4.44172	3.23555	2.02867	150	2.64606	-0.680928
125	6.3041	6.18653	2.5614	75	7.72695	7.84362
62.5	6.81002	5.82221	3.84192	37.5	10.1395	7.84793
31.2	11.2856	7.23398	5.45565	18.75	24.9745	29.6638
15.6	16.4584	13.8278	11.5309	9.375	35.4075	36.7435
7.8	29.2083	28.1523	24.0173	4.6875	48.948	39.1972
3.9	51.5439	51.2694	46.219	2.34375	68.8335	60.4469
1.95	86.7639	71.6152	63.7723	1.17188	79.2709	79.2522
0.98	86.1215	81.7339	63.3381	0.585938	87.0301	86.6545
0.49	93.1001	100	88.922	0.292969	86.8743	86.4893
0	100	100	100	0	100	100

## Sheet: Fig 3B
[FDP] (uM)	0			0.98			1.95			3.9			7.8			15.6			31.3			62.5			125
25	0.140695	0.124316	0.113491	0.108094	0.101756	0.09496	0.0894981	0.077945	0.0800751	0.0679494	0.0559117	0.0621874	0.0381477	0.0239773	0.0308003	0.0170807	0.013545	0.0127063	0.00335923	-0.0002497	0.00033612	-0.0030146	-0.0068947	-0.0060888	-0.0061805	-0.0113393	-0.0119785
50	0.181844	0.185919	0.17883	0.154023	0.161291	0.158367	0.119285	0.134303	0.126043	0.0983881	0.111797	0.0990752	0.0467166	0.0663265	0.051571	0.0258321	0.0350431	0.0308823	0.00676525	0.0179083	0.00696105	0.00155131	0.00662819	0.00177919	-0.0040335	0.00170309	-0.0060467
100	0.283328	0.286537	0.281264	0.222667	0.231614	0.23149	0.174131	0.193082	0.191429	0.125373	0.137521	0.143311	0.0883404	0.101976	0.112773	0.0486663	0.0628348	0.0450593	0.0247117	0.031714	0.0213602	0.0207064	0.0184051	0.00379274	-0.0001001	-0.0013713	-0.0125073
200	0.362322	0.357908	0.361357	0.254103	0.283734	0.271826	0.175379	0.225252	0.224858	0.121369	0.162778	0.164263	0.119004	0.111034	0.0979998	0.063945	0.0709145	0.0775937	0.0344499	0.0420088	0.0494833	0.0317831	0.0329594	0.0302507	0.0238962	0.00511248	0.0323227
400	0.393449	0.39798	0.40223	0.366083	0.376607	0.321121	0.296907	0.313489	0.254291	0.218195	0.233267	0.176531	0.209393	0.221048	0.144217	0.112162	0.111647	0.101337	0.0657747	0.0779897	0.0859818	0.0478163	0.0627337	0.0377982	0.0359815	0.040234	0.0402575

## Sheet: Fig 3C
DSC	Trial 1	Trial 2	Trial 3	Trial 4	Average	Stdev
WT	54.04	54.29	54.02	54.67	54.255	0.30271
GSK	62.26	62.33	62.14	-	62.2433	0.0960902
DSF	Trial 1	Trial 2	Trial 3	Trial 4
WT	51.9	51.84	51.98	-	51.9067	0.0702377
GSK	59.84	59.65	59.85	-	59.78	0.112694

## Sheet: Fig 3D
	Trial 1	Trial 2	Trial 3	Average	Stdev
kon (uM-1s-1)	0.595	0.343	0.362	0.433333	0.140329
koff (s-1)	0.00011	0.00028	0.00033	0.00024	0.000115326
KD (nM)	1.8	0.8	1	1.2	0.52915

## Sheet: Fig 3F
	Trial 1	Trial 2	Trial 3	Average	Stdev
Kd	9.8	10.9	12	10.9	1.1
N	1.04	0.828	1.04	0.969333	0.122398
DH	-2879	-3158	-3235	-3090.67	187.308
DS	27.7	25.8	25.4	26.3	0.450925

## Sheet: Fig 6C
FDP Assay						P38 Assay
PPM1D1-420			PPM1DΔHinge			PPM1D1-420				PPM1DΔHinge
[GSK] (nM)	Run 1	Run 2	[GSK] (nM)	Run 1	Run 2	[GSK] (nM)	Run1	Run2	Run3	[GSK] (nM)	Run1	Run2	Run3
300	0.0358759	0.075742	10000	0.166967	0.285522	500	3.22462	4.87934	3.8956	1000	32.2867	33.3807	27.8112
150	2.64606	-0.680928	5000	6.58696	19.2353	250	4.44172	3.23555	2.02867	500	38.0355	40.9669	36.3652
75	7.72695	7.84362	2500	47.8958	40.0931	125	6.3041	6.18653	2.5614	250	49.6072	48.4313	45.7898
37.5	10.1395	7.84793	1250	60.0936	55.4697	62.5	6.81002	5.82221	3.84192	125	62.6262	54.2715	52.5307
18.75	24.9745	29.6638	625	74.7657	65.5885	31.2	11.2856	7.23398	5.45565	62.5	71.608	76.249	61.6546
9.375	35.4075	36.7435	312.5	78.7193	77.5806	15.6	16.4584	13.8278	11.5309	31.25	84.0592	89.4059	56.2735
4.6875	48.948	39.1972	156.25	86.3292	93.2128	7.8	29.2083	28.1523	24.0173	15.625	91.5216	88.9322	63.2104
2.34375	68.8335	60.4469	78.125	88.4223	95.7187	3.9	51.5439	51.2694	46.219	7.813	97.8741	98.6995	87.7716
1.17188	79.2709	79.2522	39.0625	92.7672	94.3849	1.95	86.7639	71.6152	63.7723	3.906	98.4717	98.7741	94.5709
0.585938	87.0301	86.6545	19.5312	74.1093	82.0598	0.98	86.1215	81.7339	63.3381	1.953	100.358	104.09	99.8488
0.292969	86.8743	86.4893	9.76562	99.774	81.7509	0.49	93.1001	100	88.922
0	100	100	0	100	100	0	100	100	100

## Sheet: Fig 7B
DSC	Trial 1	Trial 2	Trial 3	Trial 4	Average	Stdev
1-420	54.04	54.29	54.02	54.67	54.255	0.30271
1-400	52.47	52.83	52.67		52.6567	0.18037
1-377	48.23	48.13	48.41		48.2567	0.141892

## Sheet: Fig 7C
Wavelength nM	1-420	1-400	1-377
259	19.6632	39.8942	26.4069
258	20.0852	30.5531	31.699
257	13.8515	47.4261	49.0971
256	-3.263	45.5513	43.7575
255	-33.3448	42.4321	55.1501
254	-85.3603	84.6678	24.9395
253	-121.279	120.69	33.6963
252	-167.124	136.859	32.7588
251	-181.171	155.05	39.5455
250	-198.212	151.873	36.2439
249	-184.107	98.8719	31.6651
248	-208.327	98.2579	17.2344
247	-187.314	80.5498	-10.0014
246	-260.09	67.7375	-28.9674
245	-352.063	67.0662	-68.1359
244	-487.86	26.7954	-94.1542
243	-611.941	-63.9225	-164.156
242	-810.676	-155.958	-254.685
241	-1048.56	-323.002	-371.007
240	-1301.58	-472.615	-489.508
239	-1629.61	-612.511	-662.799
238	-2019.29	-821.645	-833.075
237	-2460.2	-1078.88	-1023.6
236	-2913.3	-1353.67	-1241.25
235	-3460.84	-1724.42	-1498.2
234	-4034.89	-2099.9	-1757.23
233	-4681.94	-2504.41	-2067.86
232	-5392.36	-2946.2	-2368.29
231	-6076.12	-3379.8	-2709.52
230	-6782.4	-3806.5	-3042.38
229	-7494.07	-4288.85	-3387.23
228	-8183.09	-4676.76	-3713.87
227	-8788.61	-5061.48	-4067.84
226	-9352.62	-5409.17	-4361.29
225	-9820.74	-5724.69	-4593.87
224	-10231	-5943.51	-4862.66
223	-10522.4	-6160.81	-5026.51
222	-10818.6	-6304.93	-5145.21
221	-11038.4	-6459.04	-5213.56
220	-11247.6	-6595.61	-5330.36
219	-11391.9	-6742.62	-5345.86
218	-11500.2	-6875.68	-5428.25
217	-11510.8	-7028.87	-5514.5
216	-11598.2	-7151.96	-5616.57
215	-11672.7	-7288.85	-5657.74
214	-11779.7	-7484.58	-5742.44
213	-11988.1	-7719.45	-5803.66
212	-12211.8	-8019.95	-5906.92
211	-12488	-8288.23	-6037.41
210	-12768.1	-8608.94	-6179.59
209	-12955.1	-8814.19	-6235.06
208	-12931.9	-8950.38	-6328.37
207	-12744.4	-8848.1	-6201.79
206	-12206.2	-8561.14	-5933.08
205	-11358.4	-8051.26	-5556.85
204	-10099.6	-7403.08	-5028.68
203	-8561.24	-6327.93	-4125.64
202	-6593.28	-4954.18	-3148.96
201	-4227.37	-3359.56	-1778.72
200	-1274.38	-1237.7	-153.399
199	1826.27	1248.26	1723.43
198	5329.13	3511.45	3582.14
197	8664.5	5943.09	5481.23
196	11782.9	8240.74	7116.56
195	14505.1	10358.9	8514.73
194	16615.2	12183.7	9617.92
193	18298.8	13979.9	10605.6
192	19313.1	15103.9	11238.2
191	19896.6	15949.4	11625.2
190	20024.8	16322.2	11879.7

## Sheet: Sup Fig 1B-C
Supplementary Data: Saturation Mutagenesis Results
Each column represents the amino acid from 1-420 in PPM1D with each row showing the amino acid substituted at that site. Each value is the scaled Log-2 of the ratio between the representation of that altered amino acid in the GFP Hi vs GFP low group that was used to generate the heatmap shown in Figure 2C.
	1	2	3	4	5	6	7	8	9	10	11	12	13	14	15	16	17	18	19	20	21	22	23	24	25	26	27	28	29	30	31	32	33	34	35	36	37	38	39	40	41	42	43	44	45	46	47	48	49
A	NA	NA	-0.0785	0.406	-0.188	-0.034	-0.151	-0.0553	0.212	-0.267	0.048	0.26	0.28	-0.0989	0.172	-0.333	-0.088	0.212	-0.026	-0.07	-0.0834	-0.184	-0.43	0.741	0.234	0.0116	-0.0546	0.297	0.223	-0.311	0.0349	-0.0511	0.0989	0.459	NA	0.418	-0.4	0.882	-0.238	0.401	0.128	0.0966	0.116	0.228	0.616	-0.187	0.455	0.542	0.484
C	NA	0.061	0.202	0.333	-0.177	-0.133	-0.0511	0.191	0.0519	0.224	0.173	0.261	0.232	0.23	0.134	-0.111	0.053	0.263	0.211	0.466	-0.221	-0.464	-0.681	-0.028	-0.0115	-0.135	0.131	0.381	0.169	-0.363	-0.102	0.028	0.773	0.464	0.229	0.257	0.698	0.284	0.0262	0.254	0.187	0.55	-0.0335	0.0626	0.416	-0.159	-0.121	0.108	-0.19
D	NA	0.0961	0.0789	-0.12	0.354	0.0514	-0.305	0.274	-0.317	-0.005	-0.0937	0.62	0.0785	NA	-0.227	-0.307	0.338	-0.158	0.233	-0.0987	-0.149	-0.103	NA	-0.19	0.0275	0.0873	-0.566	0.109	0.161	-0.18	-0.17	0.287	0.418	0.104	0.134	0.182	0.283	0.034	-0.018	0.177	0.455	0.146	0.257	0.175	-0.0436	0.402	0.171	0.2	0.497
E	NA	-0.152	0.119	-0.0625	0.315	-0.0404	-0.145	0.073	-0.623	-0.393	-0.0371	0.185	-0.001	0.0859	0.109	0.0209	0.0895	-0.453	0.0822	-0.0832	-0.676	NA	-0.322	-0.012	-0.488	0.0692	-0.353	0.192	-0.278	NA	0.0643	NA	0.943	-0.19	0.0663	NA	NA	-0.035	0.178	0.31	0.177	0.16	0.0535	0.214	0.228	0.262	-0.0831	0.0215	-0.118
F	NA	0.167	0.214	0.4	0.363	-0.0615	-0.159	0.0463	0.238	-0.475	-0.145	NA	0.0697	0.026	-0.264	-0.582	-0.253	-0.421	-0.0335	-0.108	-0.312	-0.302	-0.439	-0.0232	-0.0284	-0.0946	0.0498	-0.063	-0.0553	-0.297	0.0415	0.511	-0.135	0.0377	0.409	0.384	-0.0719	0.186	0.344	0.0919	0.236	0.114	-0.0103	0.364	0.16	0.248	0.279	0.131	0.0901
G	NA	-0.0983	NA	0.338	-0.251	0.0097	-0.202	NA	-0.229	0.275	0.0471	0.133	0.0181	0.125	-0.228	NA	NA	-0.285	0.0169	-0.11	-0.633	-0.412	0.17	-0.265	-0.45	-0.065	-0.18	-0.114	-0.11	-0.293	0.365	0.124	0.446	0.448	-0.376	-0.0337	0.133	0.426	-0.0715	0.206	0.368	0.416	0.137	0.487	0.969	NA	-0.000893	-0.109	0.203
H	NA	0.125	-0.143	0.625	0.0818	0.0206	-0.312	0.035	-0.0577	-0.0097	0.698	0.309	0.154	0.155	-0.16	-0.261	0.333	-0.298	0.287	0.0534	-0.162	-0.125	-0.178	-0.009	0.063	0.002	-0.209	0.211	0.0494	-0.0384	0.343	0.801	0.186	0.994	0.549	0.51	0.303	-0.065	0.0883	0.322	0.194	0.0795	0.162	0.223	-0.0927	0.573	0.0912	0.293	-0.117
I	NA	0.23	0.268	0.154	0.189	-0.34	-0.0977	0.475	0.292	-0.586	0.19	-0.196	-0.224	0.245	0.426	-0.534	0.0525	-0.268	0.527	0.0119	-0.356	-0.541	-0.518	0.018	0.0546	0.374	NA	0.173	0.168	-0.467	-0.002	0.938	0.197	0.907	-0.181	0.647	0.162	0.202	0.308	0.0826	0.333	0.0387	0.252	-0.043	-0.021	0.0865	0.258	0.106	0.14
K	NA	0.227	0.0116	-0.0894	0.174	0.0924	-0.463	0.449	-0.47	-0.274	-0.192	-0.214	0.173	-0.124	0.0637	-0.25	0.231	-0.164	NA	0.154	-0.0529	-0.344	-0.585	-0.221	-0.526	0.0952	0.0125	0.381	-0.309	-0.435	0.226	0.054	0.717	0.126	0.242	-0.0802	0.06	NA	0.938	0.223	0.0352	0.102	0.11	0.046	0.15	0.596	0.165	0.235	0.364
L	NA	-0.145	-0.555	NA	0.13	-0.0703	NA	0.567	-0.0173	-0.414	0.449	-0.11	0.0124	-0.116	0.0881	-0.256	0.134	-0.0656	-0.0777	-0.0933	0.032	-0.27	-0.373	-0.0205	0.0173	0.0305	0.14	-0.133	0.0856	-0.336	0.332	0.684	0.153	-0.154	-0.146	0.898	0.885	0.296	0.143	0.11	0.0167	0.194	0.0709	-0.206	NA	0.569	0.169	0.213	NA
N	NA	0.208	0.242	0.158	0.211	0.382	0.193	0.607	0.0223	-0.114	-0.136	0.576	0.176	0.275	0.359	-0.472	-0.0795	-0.0584	-0.0685	0.0524	NA	-0.121	-0.0418	0.0959	-0.186	0.617	0.44	0.409	-0.242	0.13	0.231	0.448	0.398	0.0513	0.247	NA	0.282	-0.0767	0.153	-0.304	0.0875	0.26	-0.181	0.327	-0.1	0.201	0.332	-0.0209	0.444
M	NA	0.468	0.0565	0.229	0.0511	0.0586	-0.48	0.115	-0.5	-0.331	0.463	0.288	0.419	-0.226	0.304	-0.449	-0.0615	-0.0648	0.284	-0.17	0.156	-0.391	-0.328	-0.152	-0.138	0.488	-0.243	-0.157	-0.252	-0.23	0.166	0.0622	0.314	0.701	0.478	0.272	0.307	0.205	0.341	0.224	0.284	0.247	-0.0094	0.437	0.0522	-0.405	0.212	0.066	0.586
P	NA	0.019	0.0888	0.425	-0.091	0.202	-0.441	-0.186	-0.289	-0.274	-0.507	-0.364	-0.352	-0.374	-0.019	-0.159	-0.394	-0.203	-0.0895	-0.44	-0.193	-0.244	-0.354	-0.503	-0.205	-0.348	-0.358	-0.556	-0.247	-0.227	NA	-0.135	NA	0.39	0.265	-0.272	NA	0.229	NA	0.0274	NA	0.232	0.0931	0.552	0.61	NA	0.087	NA	0.044
Q	NA	0.258	0.219	0.407	0.358	-0.0099	-0.512	0.27	-0.421	-0.0602	0.22	-0.0315	0.129	0.0895	NA	-0.239	0.00195	-0.129	0.006	0.26	0.317	-0.343	-0.319	0.165	-0.348	NA	-0.091	-0.0268	-0.242	-0.216	0.025	0.0474	0.0445	0.359	0.0089	0.265	0.143	-0.0753	0.121	0.172	0.245	0.165	0.0493	0.255	0.06	NA	NA	0.236	0.647
R	NA	-0.014	0.222	0.317	0.0525	-0.0634	-0.466	-0.0375	-0.218	-0.764	-0.00764	0.555	0.533	0.249	0.101	-0.42	-0.111	NA	0.917	0.564	-0.237	-0.32	-0.272	0.28	-0.385	0.39	-0.392	-0.0632	0.0519	-0.338	0.016	0.0288	0.0805	0.305	0.0437	0.139	0.823	0.247	0.137	0.213	0.0528	NA	NA	-0.0108	0.41	0.574	0.249	0.128	-0.129
S	NA	0.162	-0.116	0.154	0.0374	NA	-0.584	0.312	-0.227	NA	-0.0075	0.296	NA	-0.209	0.0851	-0.338	-0.0137	-0.194	0.415	0.0902	0.041	-0.646	-0.395	-0.173	0.0465	-0.0424	-0.416	0.0816	-0.0873	0.106	0.764	0.988	0.21	0.201	0.779	-0.044	0.541	0.318	0.818	NA	0.402	0.19	-0.019	NA	0.0965	NA	-0.12	0.0452	-0.189
T	NA	-0.0447	0.287	-0.0192	0.331	-0.0602	-0.486	0.233	0.0801	0.188	0.139	0.202	0.194	0.129	0.0813	-0.479	0.0302	-0.573	0.402	0.2	-0.269	-0.353	0.0185	-0.187	NA	0.372	-0.0258	0.149	-0.0291	-0.377	-0.0445	0.443	0.22	NA	-0.102	0.512	0.74	0.582	0.708	0.659	0.631	0.286	0.121	0.137	0.258	-0.284	0.243	0.116	0.518
V	NA	-0.0954	0.265	0.269	0.0705	0.429	0.058	0.258	NA	-0.335	NA	-0.0685	-0.315	0.187	-0.133	-0.52	-0.284	0.155	-0.0457	0.063	-0.119	-0.524	-0.153	NA	0.399	0.0985	-0.0699	NA	NA	-0.26	0.178	-0.0412	0.533	0.0015	-0.0635	0.516	0.303	0.111	0.194	-0.023	-0.0694	0.0858	0.305	0.266	-0.0432	0.066	-0.00735	0.0834	0.182
W	NA	-0.181	-0.0543	0.0306	0.858	-0.195	-0.184	0.182	0.248	0.109	0.472	0.0991	0.15	-0.677	-0.293	-0.883	-0.0957	-0.373	0.0313	-0.174	0.0465	-0.537	-0.622	-0.228	0.0551	-0.305	-0.015	0.24	0.768	-0.626	0.00508	-0.642	0.194	0.0909	0.312	0.275	NA	NA	0.511	0.357	-0.101	-0.0102	0.128	0.254	-0.297	-0.332	0.519	0.287	0.865
Y	NA	0.227	-0.155	0.274	NA	0.379	0.117	0.181	0.156	-0.02	0.0799	0.377	0.041	-0.315	-0.044	-0.387	0.179	-0.211	0.356	NA	-0.387	-0.326	-0.365	0.514	-0.322	-0.048	-0.0365	0.243	0.364	-0.531	0.363	-0.284	0.25	0.834	0.74	-0.095	0.0895	0.168	0.485	0.444	0.165	0.0994	0.094	0.0768	0.226	-0.0135	0.0489	0.205	0.161
Stop Mutation	NA	-0.443	-0.411	-0.258	-0.28	-0.277	-0.523	-0.532	-0.298	-0.271	-0.614	-0.67	-0.477	-0.0381	-0.358	-0.156	-0.0782	-0.476	-0.22	-0.494	-0.365	-0.286	-0.489	-0.106	-0.344	-0.391	-0.363	-0.415	-0.353	0.023	-0.281	-0.257	-0.607	-0.114	0.114	-0.39	-0.543	-0.327	-0.378	-0.235	-0.302	-0.393	-0.39	-0.316	-0.45	0.501	-0.281	-0.0888	-0.327
Silent Mutation	NA	0.344	0.0188	0.261	0.13	-0.252	0.038	0.251	0.149	0.285	0.155	0.172	-0.095	0.067	-0.02	0.0543	0.0775	0.309	-0.0188	-0.0398	NA	0.046	0.153	0.0311	0.0859	0.121	-0.0996	-0.0625	0.14	-0.0261	0.0419	0.0721	0.118	0.0627	0.0583	-0.0296	0.0469	0.107	0.247	0.13	0.0205	0.0834	0.0315	0.294	0.142	0.993	0.0659	0.151	0.439
Avg Missense	#DIV/0!	0.0798789	0.0616842	0.222553	0.151016	0.0324737	-0.245832	0.209974	-0.108879	-0.185574	0.0975295	0.167216	0.0930368	-0.0180789	0.0292211	-0.366268	0.00325	-0.173095	0.180395	0.0298789	-0.171463	-0.344737	-0.325647	-0.0104105	-0.115311	0.0840684	-0.117711	0.0922947	0.00990526	-0.278389	0.149278	0.225847	0.317942	0.3226	0.191284	0.263894	0.310624	0.217667	0.271895	0.207732	0.201411	0.181674	0.0892421	0.202347	0.192326	0.137312	0.155092	0.151905	0.2359
[truncated: 372 more columns]

[truncated: 12 more sheets: Sup Fig 2D, Sup Fig 3B, Sup Fig 3C, Sup Fig 4A, Sup Fig 4B, Sup Fig 4C, Sup Fig 5A, Sup Fig 5B, Sup Fig 5C, Sup Fig 5D, Sup Fig 5E, Sup Fig 6A]
